# Supplementary material for: Collective cell migration of Dictyostelium without cAMP oscillations at multicellular stages
Source: Commun Biol. 2019 Jan 24;2:34. doi: 10.1038/s42003-018-0273-6 (PMC6345914; doi:10.1038/s42003-018-0273-6)
Supplement: Supplementary file 13 — Supplementary Data 1 [file 42003_2018_273_MOESM13_ESM.xlsx]

## Sheet: Sheet1
Fig. 2 (b)
Time	Inverse of normalized fluorescence intensity
0	1
0.5	1.00035
1	1.0024
1.5	1.00616
2	1.00916
2.5	0.997982
3	0.9965
3.5	0.999027
4	1.00036
4.5	1.00197
5	1.00305
5.5	1.00266
6	1.00264
6.5	1.00166
7	1.001
7.5	1.00042
8	0.998611
8.5	0.981594
9	0.979534
9.5	0.985091
10	0.985163
10.5	0.984566
11	0.984982
11.5	0.984718
12	0.986671
12.5	0.989448
13	0.989338
13.5	0.996103
14	1.00136
14.5	1.00193
15	0.992996
15.5	0.988213
16	0.983319
16.5	0.980311
17	0.978743
17.5	0.980645
18	0.981558
18.5	0.981447
19	0.986844
19.5	0.987987
20	0.987878
20.5	0.984022
21	0.98099
21.5	0.976956
22	0.979222
22.5	0.986535
23	0.989023
23.5	0.990272
24	0.989536
24.5	0.992296
25	0.994116
25.5	0.989803
26	0.984366
26.5	0.97655
27	0.976648
27.5	0.977436
28	0.977724
28.5	0.978435
29	0.978803
29.5	0.983511
30	0.976782
30.5	0.976711
31	0.98465
31.5	0.993619
32	0.994035
32.5	0.98688
33	0.976452
33.5	0.966719
34	0.966091
34.5	0.963164
35	0.963965
35.5	0.968361
36	0.971008
36.5	0.986896
37	0.996491
37.5	0.993329
38	0.993407
38.5	0.988829
39	0.976011
39.5	0.963355
40	0.960758
40.5	0.96016
41	0.961646
41.5	0.970552
42	0.977337
42.5	0.985792
43	0.979249
43.5	0.962028
44	0.954734
44.5	0.944477
45	0.944503
45.5	0.937569
46	0.940178
46.5	0.945978
47	0.957262
47.5	0.967657
48	0.963823
48.5	0.946373
49	0.915716
49.5	0.906795
50	0.911623
50.5	0.926912
51	0.945753
51.5	0.962992
52	0.941314
52.5	0.908202
53	0.900824
53.5	0.891526
54	0.892915
54.5	0.902028
55	0.92008
55.5	0.935824
56	0.933462
56.5	0.914914
57	0.89968
57.5	0.896716
58	0.887418
58.5	0.90432
59	0.918524
59.5	0.921697
60	0.900968
60.5	0.89143
61	0.888007
61.5	0.897866
62	0.914675
62.5	0.926172
63	0.926147
63.5	0.913651
64	0.909391
64.5	0.908256
65	0.916606
65.5	0.906893
66	0.93688
66.5	0.958716
67	0.965436
67.5	0.892002
68	0.878199
68.5	0.876807
69	0.892468
69.5	0.91591
70	0.937428
70.5	0.942959
71	0.939423
71.5	0.915684
72	0.902223
72.5	0.900084
73	0.906086
73.5	0.926228
74	0.944072
74.5	0.950994
75	0.949079
75.5	0.927711
76	0.917676
76.5	0.915522
77	0.919354
77.5	0.933322
78	0.951248
78.5	0.95396
79	0.950935
79.5	0.93823
80	0.929334
80.5	0.92148
81	0.930001
81.5	0.935466
82	0.942357
82.5	0.937294
83	0.922122
83.5	0.913434
84	0.918169
84.5	0.917113
85	0.908948
85.5	0.906801
86	0.902912
86.5	0.900118
87	0.900847
87.5	0.909501
88	0.922108
88.5	0.92758
89	0.925595
89.5	0.913747
90	0.892054
90.5	0.87783
91	0.885931
91.5	0.909911
92	0.928949
92.5	0.942405
93	0.941753
93.5	0.918848
94	0.896242
94.5	0.878502
95	0.894567
95.5	0.922908
96	0.930969
96.5	0.928116
97	0.915885
97.5	0.892195
98	0.87942
98.5	0.90743
99	0.922529
99.5	0.919919
100	0.896696
100.5	0.86859
101	0.874083
101.5	0.901065
102	0.917495
102.5	0.929933
103	0.92968
103.5	0.910365
104	0.870769
104.5	0.852223
105	0.889415
105.5	0.9205
106	0.934182
106.5	0.936138
107	0.930247
107.5	0.895506
108	0.853986
108.5	0.874638
109	0.897576
109.5	0.910342
110	0.901998
110.5	0.907909
111	0.899536
111.5	0.850323
112	0.844505
112.5	0.876854
113	0.922452
113.5	0.934593
114	0.940342
114.5	0.931599
115	0.907763
115.5	0.862345
116	0.86256
116.5	0.90239
117	0.927736
117.5	0.929758
118	0.925471
118.5	0.901893
119	0.866397
119.5	0.879749
120	0.901451
120.5	0.912127
121	0.906944
121.5	0.862916
122	0.856416
122.5	0.87516
123	0.918702
123.5	0.93398
124	0.927707
124.5	0.920947
125	0.900225
125.5	0.854815
126	0.850148
126.5	0.889803
127	0.923791
127.5	0.936308
128	0.934294
128.5	0.911715
129	0.898899
129.5	0.869675
130	0.897553
130.5	0.925083
131	0.927313
131.5	0.926969
132	0.895099
132.5	0.879745
133	0.886947
133.5	0.902828
134	0.915515
134.5	0.928408
135	0.924723
135.5	0.895381
136	0.885232
136.5	0.877909
137	0.880503
137.5	0.901219
138	0.933696
138.5	0.935419
139	0.926537
139.5	0.903181
140	0.871975
140.5	0.861612
141	0.916252
141.5	0.935054
142	0.939653
142.5	0.932478
143	0.915792
143.5	0.892363
144	0.896898
144.5	0.934524
145	0.915007
145.5	0.917995
146	0.925666
146.5	0.901477
147	0.878565
147.5	0.923556
148	0.943436
148.5	0.933398
149	0.924447
149.5	0.93068
150	0.920783
150.5	0.876512
151	0.912509
151.5	0.937972
152	0.926204
152.5	0.916592
153	0.938248
153.5	0.928984
154	0.883628
154.5	0.90075
155	0.936355
155.5	0.922582
156	0.899997
156.5	0.938579
157	0.940389
157.5	0.901927
158	0.911743
158.5	0.938267
159	0.908696
159.5	0.907162
160	0.937722
160.5	0.918319
161	0.925256
161.5	0.926721
162	0.902945
162.5	0.929508
163	0.902478
163.5	0.908525
164	0.924476
164.5	0.900529
165	0.928902
165.5	0.920272
166	0.89256
166.5	0.936413
167	0.922642
167.5	0.905608
168	0.932962
168.5	0.894296
169	0.907848
169.5	0.939522
170	0.913661
170.5	0.91537
171	0.935513
171.5	0.896374
172	0.934571
172.5	0.939442
173	0.901051
173.5	0.928468
174	0.92215
174.5	0.889115
175	0.927583
175.5	0.929031
176	0.89652
176.5	0.925252
177	0.881695
177.5	0.887574
178	0.926505
178.5	0.91094
179	0.888091
179.5	0.93113
180	0.888146
180.5	0.895708
181	0.9333
181.5	0.908383
182	0.868609
182.5	0.921441
183	0.935816
183.5	0.895037
184	0.869057
184.5	0.885688
185	0.937968
185.5	0.946795
186	0.928383
186.5	0.891854
187	0.925903
187.5	0.948185
188	0.931656
188.5	0.88758
189	0.887216
189.5	0.938834
190	0.946865
190.5	0.915235
191	0.895679
191.5	0.944009
192	0.934802
192.5	0.908369
193	0.865676
193.5	0.877718
194	0.927473
194.5	0.920398
195	0.867411
195.5	0.864647
196	0.919521
196.5	0.928728
197	0.91662
197.5	0.875065
198	0.866224
198.5	0.913692
199	0.926441
199.5	0.904145
200	0.86295
200.5	0.875109
201	0.920846
201.5	0.924998
202	0.904546
202.5	0.857902
203	0.879244
203.5	0.920426
204	0.920252
204.5	0.893752
205	0.866468
205.5	0.879005
206	0.918424
206.5	0.920349
207	0.897367
207.5	0.860465
208	0.869962
208.5	0.914682
209	0.926973
209.5	0.915705
210	0.882029
210.5	0.857711
211	0.879704
211.5	0.914931
212	0.922596
212.5	0.904783
213	0.87769
213.5	0.868294
214	0.889369
214.5	0.913151
215	0.913672
215.5	0.8976
216	0.875413
216.5	0.873932
217	0.887015
217.5	0.911969
218	0.917832
218.5	0.908181
219	0.884916
219.5	0.867598
220	0.887795
220.5	0.92016
221	0.925411
221.5	0.911993
222	0.89033
222.5	0.867138
223	0.876331
223.5	0.910769
224	0.918277
224.5	0.912457
225	0.893343
225.5	0.876033
226	0.885776
226.5	0.916426
227	0.921743
227.5	0.916863
228	0.902989
228.5	0.880689
229	0.879005
229.5	0.903777
230	0.922143
230.5	0.926377
231	0.919762
231.5	0.899412
232	0.881051
232.5	0.885867
233	0.903323
233.5	0.918211
234	0.926274
234.5	0.919672
235	0.904331
235.5	0.881814
236	0.886145
236.5	0.89751
237	0.904895
237.5	0.906309
238	0.898575
238.5	0.896285
239	0.891224
239.5	0.885313
240	0.883222
240.5	0.888
241	0.892817
241.5	0.899399
242	0.904195
242.5	0.898035
243	0.88707
243.5	0.888446
244	0.894029
244.5	0.898622
245	0.8946
245.5	0.890739
246	0.888358
246.5	0.891729
247	0.899893
247.5	0.9089
248	0.909142
248.5	0.901658
249	0.888472
249.5	0.881769
250	0.890016
250.5	0.899082
251	0.908989
251.5	0.907981
252	0.903959
252.5	0.894402
253	0.889343
253.5	0.890438
254	0.894049
254.5	0.892939
255	0.897002
255.5	0.898112
256	0.902966
256.5	0.909258
257	0.901072
257.5	0.904898
258	0.899289
258.5	0.893423
259	0.894782
259.5	0.899259
260	0.901424
260.5	0.908802
261	0.919689
261.5	0.927722
262	0.923102
262.5	0.919023
263	0.900981
263.5	0.888684
264	0.887353
264.5	0.888456
265	0.893413
265.5	0.902898
266	0.91234
266.5	0.921091
267	0.928013
267.5	0.927733
268	0.921627
268.5	0.911081
269	0.896939
269.5	0.892985
270	0.895483
270.5	0.903117
271	0.906788
271.5	0.912079
272	0.921168
272.5	0.924638
273	0.921929
273.5	0.914009
274	0.908873
274.5	0.901846
275	0.903869
275.5	0.904567
276	0.90504
276.5	0.906998
277	0.908669
277.5	0.912131
278	0.92307
278.5	0.926607
279	0.923165
279.5	0.914192
280	0.899099
280.5	0.890647
281	0.889333
281.5	0.890585
282	0.897616
282.5	0.903656
283	0.908518
283.5	0.916946
284	0.922353
284.5	0.922585
285	0.917623
285.5	0.90573
286	0.897148
286.5	0.893192
287	0.898588
287.5	0.903457
288	0.905896
288.5	0.912295
289	0.920605
289.5	0.926168
290	0.926689
290.5	0.923415
291	0.91714
291.5	0.904003
292	0.900168
292.5	0.90269
293	0.906089
293.5	0.912347
294	0.914513
294.5	0.920923
295	0.924539
295.5	0.919096
296	0.908641
296.5	0.897443
297	0.890985
297.5	0.889477
298	0.892781
298.5	0.898969
299	0.907002
299.5	0.916426
300	0.923225
300.5	0.922252
301	0.914347
301.5	0.90504
302	0.893967
302.5	0.889725
303	0.889199
303.5	0.888736
304	0.894006
304.5	0.900616
305	0.908853
305.5	0.920776
306	0.928055
306.5	0.929965
307	0.927935
307.5	0.917185
308	0.904462
308.5	0.895215
309	0.895821
309.5	0.897148
310	0.89988
310.5	0.905125
311	0.913751
311.5	0.922378
312	0.928187
312.5	0.928632
313	0.921929
313.5	0.915283
314	0.907725
314.5	0.902407
315	0.899827
315.5	0.906062
316	0.910488
316.5	0.91599
317	0.92099
317.5	0.922754
318	0.919898
318.5	0.912522
319	0.901497
319.5	0.898072
320	0.895231
320.5	0.897443
321	0.902811
321.5	0.907671
322	0.915384
322.5	0.917516
323	0.916748
323.5	0.91094
324	0.901313
324.5	0.895109
325	0.894987
325.5	0.89731
326	0.903875
326.5	0.9113
327	0.919539
327.5	0.916498
328	0.911064
328.5	0.900495
329	0.892163
329.5	0.884835
330	0.887002
330.5	0.895102
331	0.902387
331.5	0.908403
332	0.915086
332.5	0.91739
333	0.915353
333.5	0.910756
334	0.905828
334.5	0.903349
335	0.904544
335.5	0.906621
336	0.907358
336.5	0.911228
337	0.908352
337.5	0.910612
338	0.904777
338.5	0.904834
339	0.902905
339.5	0.901005
340	0.903855
340.5	0.907324
341	0.909832
341.5	0.911235
342	0.912924
342.5	0.908819
343	0.905699
343.5	0.902831
344	0.901434
344.5	0.90312
345	0.903488
345.5	0.907104
346	0.908413
346.5	0.908733
347	0.906682
347.5	0.905998
348	0.903248
348.5	0.904236
349	0.904314
349.5	0.90406
350	0.905767
350.5	0.908529
351	0.908802
351.5	0.910724
352	0.907994
352.5	0.903949
353	0.906354
353.5	0.907331
354	0.90574
354.5	0.905514
355	0.904492
355.5	0.907114
356	0.907518
356.5	0.905883
357	0.908576
357.5	0.907994
358	0.908525
358.5	0.90873
359	0.907294
359.5	0.907236
360	0.907664
360.5	0.907987
361	0.907637
361.5	0.90694
362	0.905114
362.5	0.904935
363	0.90708
363.5	0.908696
364	0.910249
364.5	0.909197
365	0.911304
365.5	0.909856
366	0.911338
366.5	0.910352
367	0.907239
367.5	0.908031
368	0.910889
368.5	0.908525
369	0.909832
369.5	0.907324
370	0.911825
370.5	0.911177
371	0.911711
371.5	0.912024
372	0.911458
372.5	0.908593
373	0.909661
373.5	0.910557
374	0.909467
374.5	0.910242
375	0.909774
375.5	0.908403
376	0.906706
376.5	0.908181
377	0.907494
377.5	0.907297
378	0.907991
378.5	0.907287
379	0.90888
379.5	0.908372
380	0.90574
380.5	0.907828
381	0.909518
381.5	0.908696
382	0.908641
382.5	0.907753
383	0.90593
383.5	0.906127
384	0.906574
384.5	0.904212
385	0.903505
385.5	0.90079
386	0.900185
386.5	0.898398
387	0.899609
387.5	0.902357
388	0.904229
388.5	0.904381
389	0.901239
389.5	0.9007
390	0.897753
390.5	0.899082
391	0.897886
391.5	0.898062
392	0.901363
392.5	0.900188
393	0.900137
393.5	0.900278
394	0.902323
394.5	0.90195
395	0.903686
395.5	0.903548
396	0.902041
396.5	0.904294
397	0.903373
397.5	0.901877
398	0.903262
398.5	0.900465
399	0.900241
399.5	0.899426
400	0.898285
400.5	0.901045
401	0.90309
401.5	0.903312
402	0.903852
402.5	0.903339
403	0.902501
403.5	0.902498
404	0.901534
404.5	0.900864
405	0.89991
405.5	0.89602
406	0.897633
406.5	0.89747
407	0.899917
407.5	0.899015
408	0.897563
408.5	0.893445
409	0.890186
409.5	0.892504
410	0.893663
410.5	0.894848
411	0.89754
411.5	0.895987
412	0.900974
412.5	0.899669
413	0.898492
413.5	0.895301
414	0.896345
414.5	0.897759
415	0.899503
415.5	0.900321
416	0.899463
416.5	0.900221
417	0.902824
417.5	0.90083
418	0.9031
418.5	0.900342
419	0.896982
419.5	0.897959
420	0.897211
420.5	0.900368
421	0.899696
421.5	0.899897
422	0.899222
422.5	0.899299
423	0.90142
423.5	0.901776
424	0.902078
424.5	0.902048
425	0.901072
425.5	0.903508
426	0.905239
426.5	0.903434
427	0.904631
427.5	0.902518
428	0.903255
428.5	0.89991
429	0.902717
429.5	0.906235
430	0.90961
430.5	0.90315
431	0.905971
431.5	0.907073
432	0.907947
432.5	0.909091
433	0.911838
433.5	0.908376
434	0.911067
434.5	0.908835
435	0.909497
435.5	0.907783
436	0.906594
436.5	0.907419
437	0.90477
437.5	0.904419
438	0.902679
438.5	0.901229
439	0.902777
439.5	0.90344
440	0.906208
440.5	0.906096
441	0.907396
441.5	0.907287
442	0.908175
442.5	0.906703
443	0.906252
443.5	0.907049
444	0.903262
444.5	0.905967
445	0.905114
445.5	0.905199
446	0.905408
446.5	0.907926
447	0.908399
447.5	0.908066
448	0.910868
448.5	0.910608
449	0.911887
449.5	0.914555
450	0.914699

## Sheet: Sheet2
Fig. 2 (c)
Early aggregation		Loose mound		Tight mound		Slug
Time (min)	auro-correlation	Time (min)	auro-correlation	Time (min)	auro-correlation	Time (min)	auro-correlation
0	1	0	1	0	1	0	1
0.5	0.781272	0.5	0.291303	0.5	0.786466	0.5	0.742862
1	0.388678	1	-0.694456	1	0.379438	1	0.662683
1.5	-0.00699263	1.5	-0.703575	1.5	-0.0615576	1.5	0.533537
2	-0.327427	2	0.206839	2	-0.410832	2	0.508821
2.5	-0.427214	2.5	0.780143	2.5	-0.601078	2.5	0.365724
3	-0.344653	3	0.197075	3	-0.591132	3	0.315721
3.5	-0.163237	3.5	-0.578355	3.5	-0.374133	3.5	0.192964
4	0.0646874	4	-0.527221	4	-0.0465942	4	0.154687
4.5	0.239392	4.5	0.238144	4.5	0.252141	4.5	0.0393598
5	0.32699	5	0.633304	5	0.41544	5	0.0434926
5.5	0.294269	5.5	0.112929	5.5	0.387313	5.5	-0.0505066
6	0.142292	6	-0.480766	6	0.203409	6	-0.0627802
6.5	-0.0431671	6.5	-0.404845	6.5	-0.0657701	6.5	-0.0561085
7	-0.180438	7	0.200846	7	-0.307998	7	-0.0414008
7.5	-0.262648	7.5	0.485787	7.5	-0.438678	7.5	-0.0851459
8	-0.27036	8	0.0612904	8	-0.447786	8	-0.111604
8.5	-0.165163	8.5	-0.350805	8.5	-0.322505	8.5	-0.130992
9	-0.0464074	9	-0.270458	9	-0.118002	9	-0.228084
9.5	0.0416523	9.5	0.155473	9.5	0.0925923	9.5	-0.308637
10	0.129163	10	0.332027	10	0.251885	10	-0.362002
10.5	0.14786	10.5	0.035929	10.5	0.304414	10.5	-0.299254
11	0.0921185	11	-0.242234	11	0.256294	11	-0.34502
11.5	-0.0192571	11.5	-0.190007	11.5	0.153164	11.5	-0.362435
12	-0.157764	12	0.0938815	12	0.0500798	12	-0.361271
12.5	-0.231286	12.5	0.215283	12.5	-0.0328352	12.5	-0.344116
13	-0.226142	13	0.0657305	13	-0.0925219	13	-0.313645
13.5	-0.159916	13.5	-0.0823759	13.5	-0.10372	13.5	-0.21233
14	-0.0743278	14	-0.0987449	14	-0.0551791	14	-0.191838
14.5	-0.0278745	14.5	-0.00502921	14.5	0.00501907	14.5	-0.113072
15	-0.0140989	15	0.0228866	15	0.0326665	15	-0.0796094

## Sheet: Sheet3
Fig. 2 (e)
Left, average signals in the entire region of the mound.			Middle, signals in 5 cells							Riight, average of the signals of 5 cells
Time (min)	Inverse of normalized fluorescence intensity		Time (min)	Inverse of normalized fluorescence intensity						Time (min)	Inverse of normalized fluorescence intensity
0	1		0	1	1	1	1	1		0	1
0.333333	1.06073		0.333333	1.07882	0.908486	1.03709	1.01073	1.11223		0.333333	1.02947
0.666667	1.13455		0.666667	1.22782	1.11737	1.12681	1.11644	1.22402		0.666667	1.16249
1	1.18703		1	1.15674	1.13233	1.17778	1.19556	1.09058		1	1.1506
1.33333	1.19758		1.33333	1.16406	0.988273	1.07343	1.18464	1.24475		1.33333	1.13103
1.66667	1.15383		1.66667	1.11484	1.0498	1.06513	1.19765	1.07753		1.66667	1.10099
2	1.0546		2	0.945046	1.01211	0.924989	1.03145	1.06299		2	0.995318
2.33333	0.941309		2.33333	0.816548	0.980764	0.781068	0.934388	1.01496		2.33333	0.905546
2.66667	0.885277		2.66667	0.829899	0.8273	0.730815	0.813577	0.903869		2.66667	0.821092
3	0.885521		3	0.781694	0.777262	0.812308	0.817162	0.91295		3	0.820275
3.33333	0.919339		3.33333	0.907888	0.795087	0.913288	0.831054	0.981413		3.33333	0.885746
3.66667	0.985507		3.66667	0.97293	0.849472	0.942903	0.91316	0.982573		3.66667	0.932208
4	1.05305		4	0.922011	0.866183	1.07019	0.967279	1.11563		4	0.98826
4.33333	1.08288		4.33333	0.941936	0.905642	1.07415	1.00102	1.14387		4.33333	1.01332
4.66667	1.12329		4.66667	1.06376	0.966327	1.07725	1.02807	1.26242		4.66667	1.07957
5	1.15328		5	1.01885	0.97006	1.00426	1.06631	1.24807		5	1.06151
5.33333	1.17557		5.33333	1.117	0.976976	1.02011	1.18061	1.246		5.33333	1.10814
5.66667	1.18269		5.66667	1.08738	1.04178	0.930462	1.20001	1.15166		5.66667	1.08226
6	1.1423		6	1.02754	1.11082	0.960972	1.12019	1.13218		6	1.07034
6.33333	1.09141		6.33333	0.987018	0.961565	0.924914	1.11425	0.998688		6.33333	0.997287
6.66667	1.03683		6.66667	0.909164	0.953203	0.850369	1.07776	0.975054		6.66667	0.95311
7	1.00977		7	0.917727	0.928918	0.783419	0.989758	0.915181		7	0.907001
7.33333	1.00625		7.33333	0.891352	0.852235	0.785966	0.989771	0.843519		7.33333	0.872569
7.66667	1.03033		7.66667	0.927497	0.811617	0.840463	0.984817	0.950809		7.66667	0.903041
8	1.0817		8	0.93434	0.798728	0.899544	1.04227	0.972502		8	0.929476
8.33333	1.14817		8.33333	1.02311	0.816347	0.960582	1.10186	0.965457		8.33333	0.973471
8.66667	1.19268		8.66667	1.08996	0.909808	0.991286	1.1306	1.00864		8.66667	1.02606
9	1.23369		9	1.13482	0.982795	1.03296	1.13581	0.955845		9	1.04844
9.33333	1.25245		9.33333	1.1701	0.951798	0.997264	1.20465	0.962627		9.33333	1.05729
9.66667	1.23846		9.66667	1.21663	1.04352	1.00124	1.16054	0.903712		9.66667	1.06513
10	1.20456		10	1.21328	1.05721	0.934892	1.12756	0.834408		10	1.03347
10.3333	1.15396		10.3333	1.19787	0.912924	0.936421	1.04641	0.756801		10.3333	0.970085
10.6667	1.09196		10.6667	1.1535	0.921958	0.885096	1.00034	0.791603		10.6667	0.950499
11	1.06133		11	0.990881	0.972489	0.916081	0.952269	0.821723		11	0.930689
11.3333	1.02907		11.3333	0.942367	0.907691	0.920136	0.973877	0.824524		11.3333	0.913719
11.6667	1.0327		11.6667	0.978176	0.897609	0.915566	0.983376	0.831903		11.6667	0.921326
12	1.0791		12	1.01014	0.855975	0.978731	1.06595	0.880943		12	0.958348
12.3333	1.13715		12.3333	1.04122	0.901654	1.0706	1.15147	0.990737		12.3333	1.03114
12.6667	1.2005		12.6667	1.11799	0.98243	1.13863	1.07917	1.06723		12.6667	1.07709
13	1.24968		13	1.22735	1.01802	1.09278	1.15502	1.09077		13	1.11679
13.3333	1.28033		13.3333	1.19057	1.18064	1.10247	1.19235	1.16903		13.3333	1.16701
13.6667	1.27666		13.6667	1.17715	1.31795	1.11676	1.07649	1.11875		13.6667	1.16142
14	1.24573		14	1.09678	1.29873	1.06371	1.02624	1.15536		14	1.12816
14.3333	1.16351		14.3333	0.954873	1.08692	1.06269	0.945319	1.05258		14.3333	1.02048
14.6667	1.07943		14.6667	0.868922	1.13659	0.992358	0.888374	0.991005		14.6667	0.975449
15	1.03091		15	0.798454	0.917717	0.88152	0.846498	0.876258		15	0.864089
15.3333	1.03259		15.3333	0.790366	0.998729	0.876311	0.841608	0.911491		15.3333	0.883701
15.6667	1.07361		15.6667	0.826651	0.914377	0.933453	0.85226	0.952223		15.6667	0.895793
16	1.13606		16	0.881439	0.894349	1.02857	0.864896	0.972115		16	0.928273
16.3333	1.19533		16.3333	0.930935	0.95896	1.11897	0.977501	1.03211		16.3333	1.00369
16.6667	1.24035		16.6667	0.987669	0.95695	1.14735	0.955408	1.11719		16.6667	1.03291
17	1.27163		17	1.04743	1.00704	1.20963	1.01576	1.17044		17	1.09006
17.3333	1.26418		17.3333	1.05099	0.998208	1.03594	0.966974	1.17205		17.3333	1.04483
17.6667	1.22924		17.6667	0.983056	1.02435	1.03233	0.961201	1.11026		17.6667	1.02224
18	1.17456		18	0.956616	0.971536	0.933364	0.937568	1.07423		18	0.974664
18.3333	1.11442		18.3333	0.924609	0.934775	0.914365	0.886918	1.03251		18.3333	0.938636
18.6667	1.07606		18.6667	0.910834	0.884322	0.873596	0.854129	0.936805		18.6667	0.891937
19	1.08242		19	0.975989	0.873148	0.914109	0.874862	0.972062		19	0.922034
19.3333	1.11448		19.3333	1.0202	0.870424	0.937605	0.927822	0.990913		19.3333	0.949393
19.6667	1.15993		19.6667	1.05329	0.900684	0.987552	0.994146	1.03552		19.6667	0.994238
20	1.20949		20	1.10235	0.942497	1.06253	1.02628	1.10662		20	1.04806
20.3333	1.24488		20.3333	1.09774	1.01132	1.01766	1.01972	0.997596		20.3333	1.02881
20.6667	1.2627		20.6667	1.10032	1.04587	0.970817	1.10937	1.11943		20.6667	1.06916
21	1.2665		21	1.10693	1.01395	0.959246	1.18514	1.11515		21	1.07608
21.3333	1.24062		21.3333	1.11337	1.09157	0.902636	1.13672	0.987577		21.3333	1.04637
21.6667	1.20709		21.6667	1.09992	1.06747	0.792184	1.10322	0.991965		21.6667	1.01095
22	1.15655		22	1.07546	0.994946	0.836621	1.05085	0.984467		22	0.98847
22.3333	1.13741		22.3333	1.063	1.035	0.848547	1.00907	0.965334		22.3333	0.984192
22.6667	1.13024		22.6667	1.09371	1.01794	0.811596	1.04914	0.962121		22.6667	0.986902
23	1.16496		23	1.11406	1.08296	0.786724	1.06933	0.942336		23	0.999082
23.3333	1.18754		23.3333	1.142	1.10065	0.86703	1.11749	0.911637		23.3333	1.02776
23.6667	1.22632		23.6667	1.16706	1.1577	0.879826	1.14096	0.973366		23.6667	1.06378
24	1.2618		24	1.24048	1.1758	0.916804	1.16932	1.00874		24	1.10223
24.3333	1.26882		24.3333	1.27301	1.30634	0.951555	1.20916	1.06592		24.3333	1.1612
24.6667	1.2878		24.6667	1.19211	1.25998	0.93637	1.24418	1.00863		24.6667	1.12825
25	1.28562		25	1.23262	1.21773	0.916224	1.27583	1.11888		25	1.15226
25.3333	1.2574		25.3333	1.20688	1.23966	0.932484	1.23579	1.07639		25.3333	1.13824
25.6667	1.2262		25.6667	1.21832	1.27004	0.961336	1.22715	1.01661		25.6667	1.13869
26	1.20576		26	1.18542	1.22295	1.00941	1.18144	1.00921		26	1.12169
26.3333	1.176		26.3333	1.11914	1.2408	0.923867	1.16052	0.9462		26.3333	1.0781
26.6667	1.17713		26.6667	1.1596	1.23195	1.10824	1.1525	0.982643		26.6667	1.12699
27	1.19271		27	1.17103	1.24083	1.0349	1.1282	0.975151		27	1.11002
27.3333	1.22287		27.3333	1.15926	1.27447	1.01119	1.10987	0.961198		27.3333	1.1032
27.6667	1.24452		27.6667	1.25701	1.30585	1.04278	1.16216	0.992893		27.6667	1.15214
28	1.27643		28	1.24027	1.29188	1.08513	1.19507	1.03389		28	1.16925
28.3333	1.28057		28.3333	1.26351	1.27879	1.12324	1.14989	0.990536		28.3333	1.16119
28.6667	1.27944		28.6667	1.2862	1.25661	1.10187	1.12669	0.957304		28.6667	1.14574
29	1.26869		29	1.24009	1.26756	1.24978	1.14641	0.955089		29	1.17178
29.3333	1.24741		29.3333	1.22431	1.24753	1.19992	1.14724	0.929388		29.3333	1.14968
29.6667	1.21471		29.6667	1.1171	1.22955	1.13913	1.08308	0.893963		29.6667	1.09256
30	1.20823		30	1.21314	1.2358	1.13132	1.0981	0.861671		30	1.108
30.3333	1.20141		30.3333	1.25813	1.23695	1.11284	1.06341	0.898345		30.3333	1.11394
30.6667	1.23494		30.6667	1.29799	1.27774	1.13556	1.11005	0.919636		30.6667	1.14819
31	1.27869		31	1.27167	1.2574	1.16147	1.09882	0.972542		31	1.15238
31.3333	1.29286		31.3333	1.29842	1.26136	1.13693	1.17126	0.979355		31.3333	1.16946
31.6667	1.29133		31.6667	1.34557	1.31069	1.1476	1.11251	0.980478		31.6667	1.17937
32	1.29378		32	1.11051	1.31795	1.31272	1.12756	0.946154		32	1.16298
32.3333	1.28438		32.3333	1.14502	1.34571	1.26647	1.15757	0.975549		32.3333	1.17806
32.6667	1.29237		32.6667	1.14655	1.25419	1.23372	1.09288	0.946132		32.6667	1.1347
33	1.29651		33	1.19541	1.29353	1.24429	1.10984	0.985829		33	1.16578
33.3333	1.29615		33.3333	1.04007	1.29119	1.17446	1.09171	1.01446		33.3333	1.12238
33.6667	1.31026		33.6667	1.25173	1.27263	1.37501	1.13962	0.989319		33.6667	1.20566
34	1.31013		34	1.05327	1.2818	1.3137	1.10334	1.01908		34	1.15424
34.3333	1.3084		34.3333	1.03444	1.28228	1.34739	1.06726	1.04877		34.3333	1.15603
34.6667	1.32143		34.6667	1.05899	1.37654	1.44638	1.07347	1.0734		34.6667	1.20576
35	1.31501		35	0.979109	1.29307	1.39176	1.06674	1.10473		35	1.16708
35.3333	1.31092		35.3333	1.03555	1.27763	1.38257	1.081	1.14666		35.3333	1.18468
35.6667	1.32596		35.6667	1.01416	1.29062	1.3734	1.10847	1.15242		35.6667	1.18782
36	1.32474		36	1.04793	1.25219	1.4505	1.07345	1.15432		36	1.19568
36.3333	1.3384		36.3333	1.08572	1.27496	1.44288	1.17801	1.24186		36.3333	1.24468
36.6667	1.34009		36.6667	1.08636	1.28211	1.39071	1.12205	1.24023		36.6667	1.22429
37	1.33563		37	1.12239	1.33099	1.58546	1.08365	1.186		37	1.2617
37.3333	1.33041		37.3333	1.12363	1.31815	1.29247	1.22414	1.15861		37.3333	1.2234
37.6667	1.32014		37.6667	1.17205	1.3179	1.59438	1.18167	1.18977		37.6667	1.29115
38	1.30336		38	0.956271	1.28863	1.21053	1.275	1.19065		38	1.18422
38.3333	1.30006		38.3333	1.00463	1.29075	1.20953	1.14487	1.14743		38.3333	1.15944
38.6667	1.3119		38.6667	1.07938	1.3069	1.2076	1.20303	1.15425		38.6667	1.19023
39	1.31457		39	1.10829	1.26837	1.16494	1.23119	1.15659		39	1.18588
39.3333	1.33289		39.3333	1.18889	1.33428	1.17878	1.23865	1.18794		39.3333	1.22571
39.6667	1.33718		39.6667	1.06648	1.2915	1.11364	1.25553	1.16554		39.6667	1.17854
40	1.35799		40	1.10422	1.35177	1.05843	1.33011	1.24835		40	1.21858
