# Supplementary material for: Collective cell migration of Dictyostelium without cAMP oscillations at multicellular stages
Source: Commun Biol. 2019 Jan 24;2:34. doi: 10.1038/s42003-018-0273-6 (PMC6345914; doi:10.1038/s42003-018-0273-6)
Supplement: Supplementary file 14 — Supplementary Data 2 [file 42003_2018_273_MOESM14_ESM.xlsx]

## Sheet: Sheet1
Fig. 3 (a) early aggregation
Time (min)	Inverse of normalized fluorescence intensity	Time (min)	cell velocity	Time (min)	cross-correlation
0	1	0	4.41784	-15	-0.053082
0.25	0.918054	0.25	4.08884	-14.75	0.0015041
0.5	0.886183	0.5	3.98853	-14.5	0.0537653
0.75	0.88496	0.75	4.2345	-14.25	0.102767
1	0.899069	1	4.24663	-14	0.148535
1.25	0.915337	1.25	4.64811	-13.75	0.194181
1.5	0.92596	1.5	4.63269	-13.5	0.235528
1.75	0.93627	1.75	4.60852	-13.25	0.267441
2	0.945026	2	4.55494	-13	0.285017
2.25	0.956205	2.25	4.08591	-12.75	0.283316
2.5	0.965419	2.5	3.79433	-12.5	0.261648
2.75	0.977069	2.75	3.60956	-12.25	0.220746
3	0.985034	3	3.39945	-12	0.161823
3.25	0.98791	3.25	3.72374	-11.75	0.087614
3.5	0.996498	3.5	4.09038	-11.5	0.00273581
3.75	1.01876	3.75	3.98079	-11.25	-0.0863129
4	1.09392	4	4.33394	-11	-0.171397
4.25	1.25152	4.25	4.34812	-10.75	-0.245853
4.5	1.48977	4.5	4.06084	-10.5	-0.305881
4.75	1.78081	4.75	4.4988	-10.25	-0.349184
5	1.96451	5	4.8601	-10	-0.374795
5.25	1.94432	5.25	5.22455	-9.75	-0.381111
5.5	1.80894	5.5	5.68897	-9.5	-0.368385
5.75	1.58695	5.75	5.41488	-9.25	-0.336978
6	1.34143	6	5.12645	-9	-0.287411
6.25	1.16301	6.25	4.7247	-8.75	-0.221398
6.5	1.04646	6.5	4.56294	-8.5	-0.143805
6.75	0.990796	6.75	4.63813	-8.25	-0.0592917
7	0.97953	7	4.54515	-8	0.0262768
7.25	0.980945	7.25	4.09037	-7.75	0.107308
7.5	0.978273	7.5	3.63968	-7.5	0.181481
7.75	0.978182	7.75	3.28598	-7.25	0.247115
8	0.974906	8	3.06043	-7	0.30232
8.25	0.970947	8.25	3.12783	-6.75	0.345428
8.5	0.969597	8.5	3.40227	-6.5	0.374208
8.75	0.965055	8.75	3.77986	-6.25	0.385067
9	0.975743	9	4.18069	-6	0.3761
9.25	1.01723	9.25	4.64472	-5.75	0.346838
9.5	1.12117	9.5	4.63668	-5.5	0.298405
9.75	1.31069	9.75	4.58142	-5.25	0.232844
10	1.57621	10	4.49724	-5	0.152215
10.25	1.85689	10.25	4.47796	-4.75	0.0565206
10.5	2.0293	10.5	4.86832	-4.5	-0.049573
10.75	2.02139	10.75	5.11675	-4.25	-0.162309
11	1.91717	11	5.13842	-4	-0.274361
11.25	1.73985	11.25	5.10743	-3.75	-0.376406
11.5	1.52283	11.5	4.75187	-3.5	-0.463246
11.75	1.30394	11.75	4.31606	-3.25	-0.525213
12	1.13675	12	3.98227	-3	-0.553838
12.25	1.02495	12.25	3.53626	-2.75	-0.543404
12.5	0.962983	12.5	3.01981	-2.5	-0.488618
12.75	0.936253	12.75	3.09137	-2.25	-0.38958
13	0.92897	13	3.03665	-2	-0.252831
13.25	0.931512	13.25	3.218	-1.75	-0.0872379
13.5	0.932355	13.5	3.31405	-1.5	0.0928329
13.75	0.936345	13.75	3.03511	-1.25	0.271211
14	0.934956	14	2.8203	-1	0.431075
14.25	0.934547	14.25	2.81594	-0.75	0.55937
14.5	0.939738	14.5	2.90595	-0.5	0.649443
14.75	0.945782	14.75	2.99346	-0.25	0.698637
15	0.96538	15	3.2928	0	0.709522
15.25	0.995703	15.25	3.43939	0.25	0.678171
15.5	1.05129	15.5	4.11665	0.5	0.610655
15.75	1.15619	15.75	4.598	0.75	0.510238
16	1.31547	16	4.94056	1	0.382312
16.25	1.53016	16.25	4.79003	1.25	0.234487
16.5	1.76929	16.5	4.33036	1.5	0.0756801
16.75	1.9496	16.75	4.0323	1.75	-0.0856454
17	1.96928	17	3.92736	2	-0.242389
17.25	1.85856	17.25	4.23932	2.25	-0.385927
17.5	1.6788	17.5	4.11622	2.5	-0.504898
17.75	1.4755	17.75	4.2492	2.75	-0.587039
18	1.30331	18	4.53863	3	-0.624208
18.25	1.16812	18.25	4.37836	3.25	-0.613161
18.5	1.07611	18.5	4.53206	3.5	-0.55705
18.75	1.01965	18.75	4.53683	3.75	-0.463971
19	0.985498	19	3.76867	4	-0.342035
19.25	0.967092	19.25	3.48312	4.25	-0.203053
19.5	0.955905	19.5	3.35141	4.5	-0.0600797
19.75	0.95482	19.75	2.95701	4.75	0.0769395
20	0.957724	20	3.04043	5	0.19967
20.25	0.96384	20.25	2.94314	5.25	0.3023
20.5	0.970949	20.5	2.61077	5.5	0.380064
20.75	0.970432	20.75	2.57543	5.75	0.426693
21	0.970393	21	2.54489	6	0.43885
21.25	0.966475	21.25	2.64412	6.25	0.419605
21.5	0.965963	21.5	2.98472	6.5	0.378133
21.75	0.965324	21.75	3.1143	6.75	0.325849
22	0.965491	22	3.39307	7	0.269794
22.25	0.981359	22.25	3.77049	7.25	0.209882
22.5	1.03007	22.5	4.18445	7.5	0.142812
22.75	1.14779	22.75	4.3694	7.75	0.0661438
23	1.35536	23	4.2756	8	-0.0193392
23.25	1.63177	23.25	4.36843	8.25	-0.110417
23.5	1.9084	23.5	4.24149	8.5	-0.203789
23.75	2.08256	23.75	4.3851	8.75	-0.295615
24	2.0704	24	4.85577	9	-0.380361
24.25	1.94575	24.25	4.57284	9.25	-0.449281
24.5	1.75091	24.5	4.30424	9.5	-0.493147
24.75	1.51693	24.75	4.25176	9.75	-0.505562
25	1.29697	25	3.76261	10	-0.484522
25.25	1.11248	25.25	3.60138	10.25	-0.431924
25.5	0.998082	25.5	3.49358	10.5	-0.352089
25.75	0.937133	25.75	3.15267	10.75	-0.250673
26	0.913336	26	2.96029	11	-0.135704
26.25	0.912372	26.25	2.72773	11.25	-0.0165264
26.5	0.910458	26.5	2.5132	11.5	0.098294
26.75	0.908283	26.75	2.46207	11.75	0.201107
27	0.907859	27	2.45201	12	0.28792
27.25	0.909434	27.25	2.46997	12.25	0.355254
27.5	0.91632	27.5	2.52771	12.5	0.398712
27.75	0.922597	27.75	2.45223	12.75	0.416151
28	0.926478	28	2.38745	13	0.406324
28.25	0.924269	28.25	2.47127	13.25	0.371057
28.5	0.927932	28.5	2.5595	13.5	0.315616
28.75	0.931436	28.75	2.90608	13.75	0.244812
29	0.932506	29	3.23694	14	0.163296
29.25	0.93885	29.25	3.56296	14.25	0.0760921
29.5	0.957058	29.5	3.91521	14.5	-0.0131918
29.75	1.01645	29.75	3.87102	14.75	-0.100035
30	1.15768	30	3.559	15	-0.17827
30.25	1.3896	30.25	3.74711
30.5	1.69993	30.5	3.82777
30.75	1.99352	30.75	4.02156
31	2.08525	31	4.33856
31.25	2.01624	31.25	4.02077
31.5	1.86928	31.5	3.74991
31.75	1.62881	31.75	3.76327
32	1.35837	32	3.7029
32.25	1.14566	32.25	3.78575
32.5	1.0116	32.5	3.84434
32.75	0.946114	32.75	3.55877
33	0.930048	33	3.32964
33.25	0.936102	33.25	3.10865
33.5	0.940554	33.5	2.85509
33.75	0.945304	33.75	2.56222
34	0.945737	34	2.52174
34.25	0.94798	34.25	2.27388
34.5	0.953695	34.5	2.53851
34.75	0.968093	34.75	3.11496
35	1.00645	35	3.61042
35.25	1.09039	35.25	4.50022
35.5	1.25826	35.5	4.96265
35.75	1.50984	35.75	5.17185
36	1.82096	36	5.44599
36.25	2.10583	36.25	5.51124
36.5	2.19366	36.5	5.34208
36.75	2.12445	36.75	5.09762
37	1.97371	37	4.72687
37.25	1.77029	37.25	4.39023
37.5	1.50857	37.5	4.1502
37.75	1.28217	37.75	4.20869
38	1.12883	38	3.98559
38.25	1.03769	38.25	3.5701
38.5	1.00229	38.5	3.38902
38.75	0.993212	38.75	3.07278
39	0.98938

## Sheet: Sheet2
Fig. 3 (b) Stream
Time (min)	Inverse of normalized fluorescence intensity	Time (min)	cell velocity	Time (min)	cross-correlation
0	1	0	9.3867	-6	-0.187066
0.166667	1.14419	0.166667	9.28528	-5.83333	-0.0740944
0.333333	1.36132	0.333333	8.99543	-5.66667	0.0537659
0.5	1.63166	0.5	8.4599	-5.5	0.169032
0.666667	1.79266	0.666667	8.14483	-5.33333	0.246273
0.833333	1.84311	0.833333	7.89548	-5.16667	0.268561
1	1.78814	1	7.3493	-5	0.22611
1.16667	1.6936	1.16667	6.77425	-4.83333	0.128255
1.33333	1.54753	1.33333	6.48435	-4.66667	-0.00898451
1.5	1.3989	1.5	6.54923	-4.5	-0.153516
1.66667	1.24731	1.66667	6.494	-4.33333	-0.271489
1.83333	1.10227	1.83333	6.58121	-4.16667	-0.345094
2	1.018	2	7.38599	-4	-0.356407
2.16667	0.995261	2.16667	7.82754	-3.83333	-0.294819
2.33333	1.05636	2.33333	8.0259	-3.66667	-0.173255
2.5	1.19925	2.5	8.12131	-3.5	-0.0117864
2.66667	1.38373	2.66667	7.28019	-3.33333	0.168986
2.83333	1.55786	2.83333	7.03065	-3.16667	0.321836
3	1.62166	3	6.29342	-3	0.409222
3.16667	1.59865	3.16667	5.72222	-2.83333	0.41279
3.33333	1.52275	3.33333	5.49528	-2.66667	0.318838
3.5	1.40031	3.5	5.06613	-2.5	0.151186
3.66667	1.28698	3.66667	5.53597	-2.33333	-0.0519591
3.83333	1.16928	3.83333	5.73795	-2.16667	-0.251606
4	1.07362	4	6.446	-2	-0.408836
4.16667	1.02677	4.16667	7.0929	-1.83333	-0.480369
4.33333	1.01881	4.33333	7.33731	-1.66667	-0.440914
4.5	1.05787	4.5	8.15546	-1.5	-0.293794
4.66667	1.15502	4.66667	8.199	-1.33333	-0.054806
4.83333	1.28713	4.83333	7.88162	-1.16667	0.221681
5	1.41384	5	7.32513	-1	0.479462
5.16667	1.52898	5.16667	6.60777	-0.833333	0.669809
5.33333	1.57986	5.33333	6.05555	-0.666667	0.743023
5.5	1.57856	5.5	5.80593	-0.5	0.673764
5.66667	1.5382	5.66667	5.67493	-0.333333	0.462986
5.83333	1.44255	5.83333	5.69074	-0.166667	0.156226
6	1.31115	6	5.93527	0	-0.184085
6.16667	1.18487	6.16667	5.45149	0.166667	-0.431052
6.33333	1.09	6.33333	5.80819	0.333333	-0.563869
6.5	1.02541	6.5	6.22332	0.5	-0.556477
6.66667	1.01371	6.66667	6.59334	0.666667	-0.414021
6.83333	1.05237	6.83333	7.13459	0.833333	-0.16472
7	1.14697	7	7.45185	1	0.133537
7.16667	1.28619	7.16667	7.69096	1.16667	0.412102
7.33333	1.434	7.33333	7.27415	1.33333	0.606258
7.5	1.55302	7.5	6.98007	1.5	0.673641
7.66667	1.59192	7.66667	6.79056	1.66667	0.601733
7.83333	1.56415	7.83333	5.9113	1.83333	0.394585
8	1.47325	8	5.60977	2	0.0955713
8.16667	1.36542	8.16667	5.88519	2.16667	-0.217751
8.33333	1.26416	8.33333	6.00493	2.33333	-0.478932
8.5	1.18784	8.5	6.57804	2.5	-0.633816
8.66667	1.14222	8.66667	8.07547	2.66667	-0.647859
8.83333	1.13537	8.83333	8.57394	2.83333	-0.533564
9	1.15846	9	8.52386	3	-0.308812
9.16667	1.21437	9.16667	8.98066	3.16667	-0.0320256
9.33333	1.30436	9.33333	8.745	3.33333	0.239624
9.5	1.40614	9.5	8.70835	3.5	0.456012
9.66667	1.50873	9.66667	8.38366	3.66667	0.565046
9.83333	1.57601	9.83333	7.25943	3.83333	0.559317
10	1.57338	10	5.55315	4	0.430183
10.1667	1.50475	10.1667	4.8865	4.16667	0.207961
10.3333	1.41179	10.3333	5.00194	4.33333	-0.0583251
10.5	1.33333	10.5	5.37734	4.5	-0.321474
10.6667	1.26335	10.6667	7.0436	4.66667	-0.512502
10.8333	1.22557	10.8333	7.74916	4.83333	-0.603482
11	1.22442	11	8.63462	5	-0.58473
11.1667	1.24325	11.1667	9.44102	5.16667	-0.465885
11.3333	1.2931	11.3333	9.73836	5.33333	-0.275481
11.5	1.36978	11.5	9.74736	5.5	-0.0514367
11.6667	1.45597	11.6667	9.33607	5.66667	0.163956
11.8333	1.5262	11.8333	8.84218	5.83333	0.331679
12	1.53526	12	7.60379	6	0.415729

## Sheet: Sheet3
Fig. 3 (c) Loose mound
Time (min)	Inverse of normalized fluorescence intensity	Time (min)	cell velocity	Time (min)	cross-correlation
0	1	0	4.74912	-6	0.424465
0.166667	0.959654	0.166667	4.29703	-5.83333	0.426895
0.333333	0.937172	0.333333	4.35972	-5.66667	0.359996
0.5	0.93648	0.5	5.22877	-5.5	0.234804
0.666667	0.95328	0.666667	5.64241	-5.33333	0.0747257
0.833333	0.997741	0.833333	6.53288	-5.16667	-0.0927842
1	1.05765	1	7.2942	-5	-0.235258
1.16667	1.12986	1.16667	7.23505	-4.83333	-0.330641
1.33333	1.21977	1.33333	6.90161	-4.66667	-0.363152
1.5	1.28608	1.5	6.03342	-4.5	-0.326584
1.66667	1.29056	1.66667	5.1054	-4.33333	-0.230818
1.83333	1.25706	1.83333	3.94714	-4.16667	-0.0903983
2	1.19923	2	3.51558	-4	0.074205
2.16667	1.1365	2.16667	3.27076	-3.83333	0.237371
2.33333	1.07439	2.33333	3.51071	-3.66667	0.376639
2.5	1.01866	2.5	4.0041	-3.5	0.470037
2.66667	0.969	2.66667	4.43493	-3.33333	0.496666
2.83333	0.940708	2.83333	4.74631	-3.16667	0.451291
3	0.935387	3	4.76648	-3	0.336613
3.16667	0.951205	3.16667	5.05313	-2.83333	0.166922
3.33333	0.995045	3.33333	5.34811	-2.66667	-0.0264116
3.5	1.05373	3.5	5.52952	-2.5	-0.213249
3.66667	1.12783	3.66667	5.61067	-2.33333	-0.359094
3.83333	1.20626	3.83333	5.51107	-2.16667	-0.436738
4	1.25372	4	4.84671	-2	-0.436085
4.16667	1.26498	4.16667	4.60808	-1.83333	-0.356739
4.33333	1.23462	4.33333	4.13807	-1.66667	-0.214925
4.5	1.18464	4.5	3.64584	-1.5	-0.034131
4.66667	1.1329	4.66667	3.50067	-1.33333	0.161212
4.83333	1.08318	4.83333	3.2204	-1.16667	0.341656
5	1.04412	5	3.20625	-1	0.478007
5.16667	1.0149	5.16667	3.15699	-0.833333	0.539322
5.33333	1.00316	5.33333	3.05578	-0.666667	0.509451
5.5	1.0021	5.5	3.0821	-0.5	0.387405
5.66667	1.01726	5.66667	3.15869	-0.333333	0.189307
5.83333	1.05306	5.83333	3.73025	-0.166667	-0.0481305
6	1.0961	6	4.1611	0	-0.264175
6.16667	1.15686	6.16667	4.31528	0.166667	-0.442465
6.33333	1.22299	6.33333	4.38853	0.333333	-0.548341
6.5	1.27439	6.5	3.80821	0.5	-0.562989
6.66667	1.28253	6.66667	3.35846	0.666667	-0.493849
6.83333	1.2624	6.83333	2.86787	0.833333	-0.353098
7	1.21624	7	2.51115	1	-0.168517
7.16667	1.15901	7.16667	2.6045	1.16667	0.0226983
7.33333	1.09974	7.33333	2.66766	1.33333	0.19304
7.5	1.04142	7.5	2.90154	1.5	0.317822
7.66667	0.993134	7.66667	3.04855	1.66667	0.3792
7.83333	0.965653	7.83333	3.12225	1.83333	0.368932
8	0.954424	8	3.54252	2	0.295198
8.16667	0.958643	8.16667	4.1408	2.16667	0.171897
8.33333	0.974703	8.33333	4.51635	2.33333	0.0245347
8.5	1.00049	8.5	4.67273	2.5	-0.120983
8.66667	1.03702	8.66667	4.57959	2.66667	-0.240424
8.83333	1.08048	8.83333	4.10151	2.83333	-0.317368
9	1.14019	9	3.72166	3	-0.343049
9.16667	1.19019	9.16667	3.42679	3.16667	-0.315103
9.33333	1.20982	9.33333	3.18298	3.33333	-0.244032
9.5	1.20152	9.5	3.03048	3.5	-0.142598
9.66667	1.16268	9.66667	3.19875	3.66667	-0.02664
9.83333	1.12121	9.83333	3.06671	3.83333	0.0853208
10	1.07672	10	3.14009	4	0.174965
10.1667	1.03643	10.1667	3.09442	4.16667	0.23103
10.3333	0.999601	10.3333	3.00379	4.33333	0.240386
10.5	0.971307	10.5	3.20932	4.5	0.200069
10.6667	0.957848	10.6667	3.19326	4.66667	0.120074
10.8333	0.955158	10.8333	3.36282	4.83333	0.0153586
11	0.973157	11	3.46534	5	-0.0910688
11.1667	1.00987	11.1667	3.34857	5.16667	-0.177879
11.3333	1.05523	11.3333	3.31236	5.33333	-0.229955
11.5	1.11713	11.5	3.31375	5.5	-0.241312
11.6667	1.17583	11.6667	3.23362	5.66667	-0.213412
11.8333	1.21146	11.8333	3.48218	5.83333	-0.153267
12	1.22072	12	3.5659	6	-0.072429
12.1667	1.19865	12.1667	3.30691
12.3333	1.16431	12.3333	3.21516
12.5	1.12416	12.5	2.82329
12.6667	1.07727	12.6667	2.75267
12.8333	1.03907	12.8333	2.91701
13	1.00573	13	3.0057
13.1667	0.989317	13.1667	3.29841
13.3333	0.990522	13.3333	3.29479
13.5	1.00306	13.5	3.46595
13.6667	1.02882	13.6667	3.65046
13.8333	1.06705	13.8333	3.63555
14	1.10092	14	3.90316
14.1667	1.13958	14.1667	3.58775
14.3333	1.18235	14.3333	3.2256
14.5	1.20611	14.5	2.99915
14.6667	1.21122	14.6667	2.50363
14.8333	1.1975	14.8333	2.4143

## Sheet: Sheet4
Fig. 3 (d) Tight mound
Time (min)	Inverse of normalized fluorescence intensity	Time (min)	cell velocity	Time (min)	cross-correlation
0	1	0	1.93819	-12	-0.295915
0.25	0.987084	0.25	1.97368	-11.75	-0.301212
0.5	0.972161	0.5	1.70156	-11.5	-0.285335
0.75	0.965001	0.75	1.65736	-11.25	-0.248152
1	0.965494	1	1.62215	-11	-0.190425
1.25	0.972132	1.25	1.62563	-10.75	-0.119627
1.5	0.989179	1.5	1.79684	-10.5	-0.0463543
1.75	1.00784	1.75	1.94146	-10.25	0.0221222
2	1.03645	2	1.97987	-10	0.0774706
2.25	1.07021	2.25	1.91203	-9.75	0.11381
2.5	1.10611	2.5	1.83549	-9.5	0.127581
2.75	1.14616	2.75	1.80922	-9.25	0.11545
3	1.1936	3	1.93506	-9	0.0774744
3.25	1.24276	3.25	2.06751	-8.75	0.018242
3.5	1.29101	3.5	2.29437	-8.5	-0.0561669
3.75	1.32883	3.75	2.38543	-8.25	-0.137606
4	1.34329	4	2.37714	-8	-0.214587
4.25	1.3384	4.25	2.29907	-7.75	-0.279489
4.5	1.30342	4.5	2.33159	-7.5	-0.323276
4.75	1.25181	4.75	2.17263	-7.25	-0.338822
5	1.20435	5	2.01873	-7	-0.323502
5.25	1.1538	5.25	1.85987	-6.75	-0.276081
5.5	1.1105	5.5	1.59671	-6.5	-0.199118
5.75	1.08085	5.75	1.74577	-6.25	-0.0989626
6	1.061	6	1.82693	-6	0.017034
6.25	1.05058	6.25	1.94225	-5.75	0.137357
6.5	1.06319	6.5	2.10804	-5.5	0.249522
6.75	1.08651	6.75	2.0546	-5.25	0.341526
7	1.11883	7	1.95612	-5	0.399947
7.25	1.1705	7.25	1.97633	-4.75	0.420036
7.5	1.22587	7.5	1.95318	-4.5	0.397826
7.75	1.29684	7.75	2.14778	-4.25	0.337542
8	1.37368	8	2.40738	-4	0.247775
8.25	1.44358	8.25	2.49774	-3.75	0.136537
8.5	1.50167	8.5	2.45753	-3.5	0.0186206
8.75	1.53574	8.75	2.18224	-3.25	-0.0925735
9	1.53298	9	2.12714	-3	-0.184399
9.25	1.50379	9.25	2.13957	-2.75	-0.244431
9.5	1.45896	9.5	2.1347	-2.5	-0.26666
9.75	1.40486	9.75	2.15847	-2.25	-0.251321
10	1.34378	10	2.11323	-2	-0.197808
10.25	1.28339	10.25	2.01275	-1.75	-0.109108
10.5	1.23535	10.5	1.88245	-1.5	0.0110931
10.75	1.20466	10.75	1.9276	-1.25	0.154834
11	1.2023	11	1.81484	-1	0.307321
11.25	1.22546	11.25	1.79862	-0.75	0.453054
11.5	1.2616	11.5	1.88108	-0.5	0.574256
11.75	1.31543	11.75	1.85397	-0.25	0.662389
12	1.37426	12	2.07464	0	0.71652
12.25	1.43557	12.25	2.20251	0.25	0.720265
12.5	1.50047	12.5	2.35942	0.5	0.687065
12.75	1.5423	12.75	2.4373	0.75	0.597621
13	1.58001	13	2.4928	1	0.474364
13.25	1.58902	13.25	2.45883	1.25	0.331634
13.5	1.56459	13.5	2.37682	1.5	0.185743
13.75	1.52861	13.75	2.3231	1.75	0.0598864
14	1.47223	14	2.32033	2	-0.0349548
14.25	1.41045	14.25	2.25327	2.25	-0.100726
14.5	1.34925	14.5	2.19995	2.5	-0.139942
14.75	1.29511	14.75	2.20521	2.75	-0.150189
15	1.25243	15	1.9671	3	-0.127929
15.25	1.22885	15.25	2.01002	3.25	-0.0657167
15.5	1.22484	15.5	1.86751	3.5	0.0287425
15.75	1.23807	15.75	1.85664	3.75	0.147972
16	1.26707	16	1.88201	4	0.269454
16.25	1.30624	16.25	1.94982	4.25	0.375442
16.5	1.3609	16.5	2.01087	4.5	0.450197
16.75	1.42178	16.75	2.18097	4.75	0.499
17	1.47673	17	2.14194	5	0.506276
17.25	1.52629	17.25	2.20726	5.25	0.474095
17.5	1.55083	17.5	2.49541	5.5	0.408233
17.75	1.57131	17.75	2.49356	5.75	0.30395
18	1.57123	18	2.61462	6	0.197182
18.25	1.54851	18.25	2.39968	6.25	0.0888213
18.5	1.51849	18.5	2.35946	6.5	-0.0109899
18.75	1.47035	18.75	2.37079	6.75	-0.0879518
19	1.4076	19	2.50036	7	-0.148251
19.25	1.35074	19.25	3.02872	7.25	-0.187445
19.5	1.29378	19.5	2.87692	7.5	-0.19511
19.75	1.27766	19.75	2.59678	7.75	-0.176087
				8	-0.12093
				8.25	-0.034178
				8.5	0.0654724
				8.75	0.161894
				9	0.23067
				9.25	0.280924
				9.5	0.31168
				9.75	0.319101
				10	0.305804
				10.25	0.268697
				10.5	0.205013
				10.75	0.11567
				11	0.0181047
				11.25	-0.0895361
				11.5	-0.189957
				11.75	-0.26884
				12	-0.328747

## Sheet: Sheet5
Fig. 3 (e) Slug
Time (min)	Inverse of normalized fluorescence intensity	Time (min)	cell velocity	Time (min)	cross-correlation
0	1	0	3.98806	-12	0.111047
0.25	0.993977	0.25	4.22497	-11.75	0.0676551
0.5	0.991179	0.5	4.18372	-11.5	0.0370653
0.75	0.993565	0.75	4.08233	-11.25	0.0138221
1	0.997145	1	4.09178	-11	-0.00281835
1.25	0.996634	1.25	3.80953	-10.75	-0.0103914
1.5	0.990398	1.5	4.09511	-10.5	-0.0101335
1.75	0.978906	1.75	4.09969	-10.25	0.000745576
2	0.961436	2	3.90503	-10	0.0193762
2.25	0.956199	2.25	4.76414	-9.75	0.0397412
2.5	0.950246	2.5	4.65056	-9.5	0.0749055
2.75	0.948133	2.75	4.74081	-9.25	0.0991649
3	0.954624	3	4.79855	-9	0.121178
3.25	0.958779	3.25	3.78721	-8.75	0.124522
3.5	0.960207	3.5	3.40408	-8.5	0.109466
3.75	0.963677	3.75	3.25677	-8.25	0.0854926
4	0.974313	4	3.04286	-8	0.0308288
4.25	0.983174	4.25	2.96661	-7.75	-0.0304437
4.5	1.00024	4.5	3.0544	-7.5	-0.0983338
4.75	1.01487	4.75	3.07215	-7.25	-0.156319
5	1.02194	5	3.09426	-7	-0.181992
5.25	1.02815	5.25	3.28187	-6.75	-0.198855
5.5	1.02974	5.5	3.44245	-6.5	-0.205661
5.75	1.02728	5.75	3.66485	-6.25	-0.221593
6	1.03069	6	3.8641	-6	-0.244855
6.25	1.03739	6.25	3.8883	-5.75	-0.248592
6.5	1.04752	6.5	4.16999	-5.5	-0.251933
6.75	1.06725	6.75	4.01131	-5.25	-0.249654
7	1.08163	7	4.00868	-5	-0.245844
7.25	1.0965	7.25	3.85297	-4.75	-0.251163
7.5	1.10567	7.5	3.69975	-4.5	-0.273721
7.75	1.11231	7.75	3.76078	-4.25	-0.306856
8	1.12075	8	3.37868	-4	-0.353276
8.25	1.13342	8.25	3.16697	-3.75	-0.404848
8.5	1.14985	8.5	2.87285	-3.5	-0.443328
8.75	1.16092	8.75	2.75296	-3.25	-0.470639
9	1.15966	9	3.03479	-3	-0.475186
9.25	1.1557	9.25	3.04707	-2.75	-0.473918
9.5	1.14824	9.5	3.15968	-2.5	-0.455285
9.75	1.13875	9.75	3.04056	-2.25	-0.415925
10	1.13811	10	3.00069	-2	-0.378866
10.25	1.13519	10.25	3.40064	-1.75	-0.325141
10.5	1.15008	10.5	3.48495	-1.5	-0.28321
10.75	1.17238	10.75	3.65302	-1.25	-0.241435
11	1.1932	11	3.76056	-1	-0.189771
11.25	1.2123	11.25	3.72278	-0.75	-0.149035
11.5	1.20557	11.5	3.53927	-0.5	-0.118282
11.75	1.19279	11.75	3.45687	-0.25	-0.095029
12	1.18189	12	3.24087	0	-0.0716012
12.25	1.17504	12.25	3.05759	0.25	-0.0751137
12.5	1.1731	12.5	3.1454	0.5	-0.0616435
12.75	1.17164	12.75	3.14507	0.75	-0.0404856
13	1.17179	13	3.35049	1	-0.0119149
13.25	1.1748	13.25	3.37018	1.25	0.0253833
13.5	1.16979	13.5	3.57925	1.5	0.0576115
13.75	1.17104	13.75	3.94175	1.75	0.0968038
14	1.17752	14	4.04093	2	0.132797
14.25	1.18211	14.25	4.43148	2.25	0.160643
14.5	1.19248	14.5	4.39086	2.5	0.208403
14.75	1.20066	14.75	4.49417	2.75	0.24858
15	1.21212	15	4.68435	3	0.287139
15.25	1.23312	15.25	4.59123	3.25	0.322446
15.5	1.25586	15.5	4.50171	3.5	0.330358
15.75	1.27681	15.75	4.38906	3.75	0.328813
16	1.29084	16	4.40344	4	0.324697
				4.25	0.318248
				4.5	0.310235
				4.75	0.307211
				5	0.306673
				5.25	0.311195
				5.5	0.324055
				5.75	0.340069
				6	0.357194
				6.25	0.369862
				6.5	0.372796
				6.75	0.372816
				7	0.361456
				7.25	0.346503
				7.5	0.32606
				7.75	0.303411
				8	0.284502
				8.25	0.256228
				8.5	0.22394
				8.75	0.185906
				9	0.147213
				9.25	0.117779
				9.5	0.0882602
				9.75	0.0597303
				10	0.024149
				10.25	-0.0151967
				10.5	-0.0466123
				10.75	-0.0773458
				11	-0.103007
				11.25	-0.122803
				11.5	-0.140408
				11.75	-0.157592
				12	-0.170872
