# Supplementary material for: Collective cell migration of Dictyostelium without cAMP oscillations at multicellular stages
Source: Commun Biol. 2019 Jan 24;2:34. doi: 10.1038/s42003-018-0273-6 (PMC6345914; doi:10.1038/s42003-018-0273-6)
Supplement: Supplementary file 15 — Supplementary Data 3 [file 42003_2018_273_MOESM15_ESM.xlsx]

## Sheet: Sheet1
Fig. 4 (a) prestalk cells
Time (min)	Inverse of normalized fluorescence intensity
	cell1	cell2	cell3	cell4	cell5	cell6	cell7	cell8	cell9	cell10	cell11	cell12	cell13	cell14	cell15	cell16	cell17	cell18	cell19	cell20	cell21	cell22		average	standard deviation
0	1	1	1	1	1	1	1	1	1	1	1	1	1	1	1	1	1	1	1	1	1	1		1	0
0.0833333	1.17939	0.963917	1.00099	0.952316	1.02191	1.00541	0.951763	0.858265	0.993241	0.992261	1.08019	1.17462	1.0321	1.00167	1.07591	1.03455	0.911463	1.00109	1.00414	0.976292	0.972288	1.01381		1.00898	0.0728018
0.166667	1.18708	0.993614	1.01856	0.989177	1.00754	1.04938	0.963256	0.804993	0.965153	0.985493	1.07667	1.24249	1.03287	1.01496	1.02695	1.03453	0.823827	1.00016	0.99043	1.01643	0.981954	0.912851		1.00538	0.0939558
0.25	1.10883	0.942031	1.01934	0.880007	0.98122	1.00242	1.03632	0.709644	1.04103	1.02996	1.08923	1.18801	1.01843	1.01031	1.07911	1.05957	0.807639	0.990243	0.989898	0.974238	0.992778	0.905176		0.993429	0.101901
0.333333	0.997083	1.05144	0.988906	0.92839	0.935444	0.977477	1.00853	0.809312	1.0085	1.02278	1.07823	1.1247	1.04197	1.03319	1.06485	1.07855	0.974281	0.965555	0.99483	1.009	0.938355	0.929536		0.998223	0.0673184
0.416667	1.13946	1.00387	1.02349	1.01527	0.967793	0.949517	0.994013	0.768752	0.933617	1.0324	1.17311	1.19553	1.01382	0.976958	1.05678	1.0611	1.06564	0.94535	0.933656	0.988971	0.891756	0.951621		1.00375	0.0936677
0.5	1.18388	1.07724	1.00884	1.00873	1.01445	0.95756	1.04269	0.863576	0.938926	1.01186	1.19039	1.17588	1.00751	0.97692	1.11046	1.06047	1.76849	0.839947	0.996758	0.991285	0.942766	0.946557		1.05069	0.184618
0.583333	1.05685	0.976969	1.00989	0.936808	1.03965	1.01374	0.984458	1.08971	0.979148	1.07972	1.23793	1.14169	1.06303	0.997617	1.27276	1.07745	1.20504	0.806619	1.05371	0.962501	0.935157	0.943628		1.03928	0.107555
0.666667	1.05997	1.08553	1.01556	0.906238	1.06805	0.947255	1.00054	1.14629	0.990728	1.07169	1.02228	1.12222	1.02821	0.96721	1.35578	1.08119	1.10989	0.775644	0.990972	0.981169	0.966347	0.916874		1.02771	0.110939
0.75	1.01542	1.11119	0.985744	0.921832	1.05194	0.92722	0.934193	1.17025	0.951959	1.10266	1.05447	1.24934	1.0435	1.0105	1.35181	1.14393	1.15064	0.823601	1.06787	0.924474	1.02834	1.03201		1.04786	0.119574
0.833333	0.996179	1.12283	0.991353	0.950071	1.03036	0.94728	0.997382	0.987342	0.977466	1.0555	1.11321	1.13907	1.02502	0.983228	1.03945	1.12416	1.5015	0.954523	1.13037	0.944414	0.974389	0.880985		1.03937	0.125271
0.916667	1.07534	0.981207	1.01217	0.892322	1.03874	0.935095	0.981762	1.07117	0.903428	1.11845	1.10343	1.14122	1.05839	1.04161	1.17474	1.0965	0.886249	1.24597	1.08642	0.938362	1.12715	0.946979		1.03894	0.0971487
1	1.12737	1.03485	1.02114	0.952502	1.04554	0.917973	1.03294	0.997513	0.929641	1.06274	1.06783	1.18575	1.01824	0.961692	1.13882	1.16921	0.972589	0.854117	1.08911	0.981799	1.16429	0.903673		1.02861	0.0916257
1.08333	1.17616	1.13415	1.00865	0.894611	1.086	1.00107	1.07358	0.869059	0.991169	1.08068	1.05219	1.07142	1.03086	0.997184	1.25494	1.16552	0.874332	0.808082	1.13402	0.924896	0.849549	0.93624		1.01883	0.118131
1.16667	1.23963	1.10878	1.01248	0.994567	1.07374	1.04201	1.04651	0.992582	1.06502	1.04474	1.0388	1.24101	1.07481	0.990004	1.14259	1.1893	0.855278	0.788576	1.03684	0.9032	0.943234	0.940027		1.03472	0.111957
1.25	1.09174	1.15726	1.10867	1.17825	1.16216	1.12606	1.04805	0.905854	1.01625	1.06034	1.08681	1.07179	1.06206	0.993482	1.26448	1.16568	0.929897	0.874735	1.02302	0.896193	0.959682	0.841976		1.04657	0.111009
1.33333	1.14941	1.26623	1.23383	1.08786	1.22299	1.10175	1.12351	0.86891	1.01328	1.07046	1.17856	1.11931	1.03181	0.9867	1.23109	1.16218	1.31804	1.13262	1.06325	0.904633	0.98271	0.965102		1.10065	0.117668
1.41667	1.21111	1.00361	1.27479	1.27421	1.25311	1.09846	1.26138	1.11014	1.1615	1.14321	1.09403	1.11203	1.06022	1.04234	1.37048	1.14934	1.13045	1.2695	1.04462	0.948788	0.971197	0.939083		1.13289	0.118066
1.5	1.25073	1.14961	1.32196	1.0711	1.15416	1.10141	1.28746	1.11836	1.21273	1.20771	1.11592	1.02865	1.07866	1.01789	1.4144	1.071	0.952281	1.31272	1.00893	0.997507	0.85134	0.918079		1.12012	0.141779
1.58333	1.1572	0.864477	1.31766	1.20787	1.05929	1.12635	1.18852	1.11775	1.27707	1.4327	1.32288	1.0013	1.11691	1.04825	1.14792	1.11213	0.878048	1.35382	1.05408	1.0084	0.90718	0.995696		1.12252	0.153717
1.66667	1.17558	0.890238	1.36958	1.33084	1.10231	1.25326	1.12744	1.28077	1.21492	1.50397	1.24762	1.0702	1.1298	1.06687	1.185	1.13791	0.803703	1.37429	1.13527	1.0329	0.889644	0.967425		1.14952	0.171681
1.75	1.17932	0.91464	1.38795	1.45715	1.24433	1.29784	1.20403	1.2374	1.2931	1.65012	1.31541	1.03186	1.15542	1.18593	1.26525	1.14401	1.07132	1.38476	1.07648	1.05671	0.843869	1.02656		1.20107	0.182845
1.83333	1.55334	0.919851	1.40395	1.40724	1.39748	1.27395	1.30439	1.29523	1.22184	1.69178	1.30372	1.07447	1.21678	1.09553	1.20745	1.16494	1.1466	1.5822	1.12578	1.0684	0.89656	0.938434		1.24045	0.210429
1.91667	1.54504	0.979305	1.47371	1.82746	1.49335	1.44009	1.27552	1.07083	1.31293	1.73943	1.28078	1.13786	1.21584	1.1106	1.40747	1.17936	1.16516	1.59496	1.25895	1.04072	0.899881	1.07872		1.29673	0.244297
2	1.62643	1.07118	1.53489	1.74774	1.57029	1.40051	1.18999	0.990523	1.2756	1.70748	1.32202	1.15097	1.20885	1.16498	1.34777	1.10384	1.20992	1.57684	1.21441	1.02915	0.881354	1.02359		1.28856	0.246544
2.08333	1.60967	1.09106	1.49431	1.65274	1.63309	1.22997	1.40797	1.07687	1.23591	2.03432	1.35823	1.22477	1.25777	1.20098	1.39537	1.17187	1.12186	1.7794	1.15518	1.11935	0.798586	1.03381		1.32196	0.284131
2.16667	1.57456	0.994214	1.46112	2.06892	1.57385	1.29772	1.29053	1.35592	1.39906	2.43106	1.30882	1.35549	1.24321	1.17115	1.41064	1.24731	0.973795	1.80525	1.22267	1.0784	0.773147	0.938977		1.36254	0.373532
2.25	1.73399	1.00242	1.51901	2.02302	1.25899	1.36411	1.32569	1.45794	1.31074	1.9255	1.2887	1.40514	1.20308	1.18626	1.54405	1.28603	0.910642	1.64733	1.30444	1.15284	0.778035	0.977088		1.34568	0.307708
2.33333	1.52731	0.9034	1.50127	2.11691	1.16323	1.49876	1.30767	1.48273	1.2695	1.95518	1.33443	1.24895	1.25242	1.23962	1.2496	1.29985	0.823682	1.39203	1.39763	1.14156	0.790953	0.971377		1.31218	0.315076
2.41667	1.57872	1.03601	1.47512	1.93383	1.1581	1.53521	1.18807	1.29897	1.34435	1.83592	1.32266	1.35114	1.2113	1.21001	1.21022	1.2196	0.893926	1.43264	1.52002	1.17656	0.833566	1.04159		1.30943	0.268957
2.5	1.61293	1.0576	1.74423	2.00514	1.18354	1.45808	1.67275	1.23634	1.22184	1.63378	1.33119	1.30839	1.20554	1.28799	1.21237	1.23541	0.858033	1.51116	1.25794	1.16906	0.800688	0.936472		1.31547	0.293364
2.58333	1.55901	1.14535	1.37923	2.07608	1.18293	1.47398	1.33261	1.402	1.23695	1.82034	1.39986	1.45545	1.33528	1.25191	1.32287	1.27646	0.907375	1.37337	1.32028	1.20688	0.877935	1.02344		1.33453	0.264173
2.66667	1.65637	1.09583	1.38395	2.55056	1.01834	1.488	1.38329	1.04404	1.27905	1.43824	1.35119	1.34213	1.2002	1.2272	1.26656	1.28235	0.869769	1.27593	1.45677	1.21749	0.847034	1.01715		1.30416	0.342904
2.75	1.67536	1.1506	1.30396	1.37222	1.0412	1.53239	1.23588	0.941023	1.24221	1.36148	1.40185	1.33852	1.27761	1.23251	1.46941	1.31593	0.837563	1.31729	1.37112	1.12186	0.883336	0.971427		1.24522	0.21178
2.83333	1.74046	1.41453	1.26882	1.30814	1.11007	1.57134	1.50571	1.00063	1.24026	1.33409	1.46784	1.3773	1.21515	1.26079	1.34209	1.24969	0.866338	1.36199	1.48705	1.17317	0.86689	0.970659		1.27877	0.221557
2.91667	1.70821	1.04809	1.28251	1.23242	1.13647	1.56576	1.25501	1.32745	1.29093	1.35237	1.37092	1.47852	1.23434	1.27108	1.28349	1.24321	0.756597	1.34127	1.49144	1.18447	0.986502	1.04819		1.26769	0.203447
3	1.69515	1.00902	1.33857	1.61612	1.03623	1.56639	1.17248	1.01407	1.40603	1.32535	1.37292	1.15948	1.19259	1.24565	1.23972	1.26682	0.844304	1.26216	1.46962	1.19658	0.969995	1.04156		1.24731	0.218233
3.08333	1.82013	0.986752	1.30893	1.66764	1.01824	1.52597	1.63177	1.08475	1.21982	1.28916	1.34507	1.2277	1.24488	1.17116	1.25233	1.31579	0.752536	1.25198	1.41981	1.22187	1.02158	0.986958		1.26204	0.248137
3.16667	1.70721	1.05194	1.34833	1.75441	1.05488	1.52519	1.72197	1.11753	1.20824	1.2395	1.29248	1.16764	1.28823	1.20766	1.26545	1.37321	0.817277	1.20553	1.41007	1.18171	1.00251	0.99739		1.26993	0.242156
3.25	1.84437	0.989203	1.29808	1.37168	1.06428	1.46165	1.2662	1.07089	1.26725	1.1636	1.33587	1.22285	1.22097	1.19583	1.14199	1.34683	0.775645	1.28573	1.49936	1.21326	0.95922	0.953868		1.22494	0.22243
3.33333	1.92618	0.976953	1.19895	1.25544	1.16438	1.54353	1.18129	1.0383	1.18727	1.20636	1.42278	1.2744	1.20459	1.16243	1.19732	1.32289	0.789694	1.35925	1.59106	1.27462	1.0383	1.06869		1.24476	0.233948
3.41667	1.78298	0.899469	1.20817	1.37994	1.32521	1.49031	1.22756	0.926121	1.1975	1.34881	1.43977	1.17426	1.25377	1.14281	1.20288	1.29425	0.782612	1.24307	1.48881	1.20938	1.02027	1.02004		1.22991	0.222356
3.5	1.73718	1.03411	1.11457	1.57212	1.11801	1.43899	1.41302	0.886975	1.29755	1.22394	1.50781	1.15957	1.19781	1.22016	1.32313	1.28041	0.726544	1.2946	1.62057	1.15328	1.12053	0.98886		1.24681	0.240281
3.58333	1.60106	0.946682	1.09486	1.42814	1.08161	1.38409	0.905963	1.06424	1.37616	1.10065	1.54694	1.11777	1.23742	1.21176	1.2596	1.34695	0.75654	1.22307	1.6081	1.08139	0.940632	1.04727		1.19822	0.22928
3.66667	1.52597	0.994745	1.11549	1.61487	1.05344	1.4761	0.956544	0.848592	1.30796	1.08207	1.64044	1.10418	1.17508	1.12182	1.23939	1.37193	0.70528	1.23749	1.69098	1.05117	0.925091	0.991284		1.19227	0.267429
3.75	1.58951	0.981907	1.10664	1.58702	1.10321	1.39421	0.961387	1.07942	1.26496	1.1133	1.51061	1.15027	1.27714	1.1621	1.16491	1.38993	0.810196	1.13835	1.50973	1.03794	0.934891	1.02944		1.19532	0.219149
3.83333	1.6301	1.10499	1.06277	1.67447	1.1455	1.34305	0.97314	1.11922	1.52352	1.1916	1.4656	1.06921	1.32998	1.16169	1.17442	1.32134	0.960616	1.10517	1.31964	1.06394	0.900473	0.985235		1.21026	0.215823
3.91667	1.74119	1.03238	1.01734	1.58469	1.21396	1.28125	0.968824	1.12818	1.48203	1.21881	1.61988	1.10254	1.2455	1.06833	1.20192	1.33366	1.00027	1.22659	1.56216	1.02571	0.962442	1.12045		1.23355	0.229993
4	1.43795	0.905558	1.00869	1.72575	1.22893	1.32544	0.991911	0.798918	1.11962	1.2779	1.6808	1.10781	1.35188	1.09357	1.23228	1.41404	0.958995	1.1385	1.64942	1.03559	0.962116	1.0603		1.20482	0.256067
4.08333	1.56782	0.934523	0.97913	1.6274	1.38989	1.22075	0.971819	0.774111	1.02151	1.38227	1.64789	1.1056	1.31792	1.09455	1.18514	1.37769	1.21253	1.04718	1.71675	1.06359	1.11575	0.978699		1.21511	0.258085
4.16667	1.562	0.942964	1.01418	1.62351	1.36051	1.35146	0.978301	0.77389	1.01891	1.24999	1.63756	1.05494	1.31551	1.11576	1.31378	1.31342	1.16701	1.00694	1.63008	1.0132	1.09844	1.00415		1.20666	0.247885
4.25	1.67527	0.89736	1.09718	1.77399	1.27209	1.27692	0.996024	0.70213	1.07297	1.20164	1.61622	1.0045	1.21111	1.07625	1.29906	1.23528	1.16901	1.04223	1.55315	1.0357	1.02941	0.95956		1.19077	0.265007
4.33333	1.57813	0.964347	1.29434	1.51711	1.2983	1.37907	0.992425	0.704744	0.987661	1.2177	1.51439	0.997596	1.31219	1.00039	1.26286	1.25959	1.11165	1.06313	1.66981	1.02862	1.0904	1.02297		1.19397	0.239284
4.41667	1.60121	0.993639	1.19625	1.7057	1.3281	1.28965	1.03191	0.804164	0.97387	1.17706	1.55353	1.01888	1.18471	0.991809	1.20709	1.25564	1.18467	1.02061	1.41617	1.04696	1.20225	1.04563		1.19225	0.2236
4.5	1.45314	0.957016	1.28249	1.88653	1.39976	1.24999	0.951909	0.692154	1.0625	1.20075	1.57607	0.992376	1.24133	1.02515	1.17945	1.25099	1.12881	0.948614	1.61792	1.03407	0.983642	1.06406		1.18994	0.270393

## Sheet: Sheet2
Fig. 4 (a) prespore cells
Time (min)	Inverse of normalized fluorescence intensity
	cell1	cell2	cell3	cell4	cell5	cell6	cell7	cell8	cell9	cell10	cell11	cell12	cell13	cell14	cell15	cell16	cell17	cell18	cell19	cell20	cell21	cell22		average	standard deviation
0	1	1	1	1	1	1	1	1	1	1	1	1	1	1	1	1	1	1	1	1	1	1		1	0
0.0833333	0.953998	1.25299	1.00445	1.12075	0.915234	0.985366	0.939348	0.933649	1.03978	1.02869	0.958828	0.965792	1.10304	1.04035	1.01381	1.03749	1.10176	0.932221	0.946134	1.19505	1.03573	0.958781		1.02106	0.0884875
0.166667	0.897948	1.46892	0.999761	1.1849	0.790154	1.2668	0.959679	0.874211	0.928334	0.966793	0.881436	0.913137	1.05403	1.23118	1.01824	0.980338	1.02116	0.934224	0.936356	1.30432	1.0204	0.944501		1.02622	0.165024
0.25	0.917571	1.11378	1.02656	1.03744	0.914501	1.26467	1.28589	0.874999	0.938316	0.965195	0.930481	0.808406	1.30691	1.22696	1.01794	1.05572	1.11585	1.02165	0.923138	0.937187	1.14641	1.05925		1.0404	0.138879
0.333333	0.922236	1.11493	1.00631	1.07907	0.858896	1.46376	1.11701	0.822976	0.902889	0.976045	0.960073	0.839067	1.17203	1.47752	1.03349	0.989893	1.08795	0.974743	0.944387	0.961217	0.873274	0.978322		1.02528	0.171457
0.416667	0.960755	1.09819	1.07145	1.1657	0.896593	1.17413	1.08219	0.82415	0.912408	0.982653	1.02238	0.84427	1.49955	1.2698	1.10119	1.02724	1.0937	0.983051	1.01602	0.780414	0.839455	1.07046		1.03253	0.162346
0.5	1.02232	1.11028	1.06458	1.14099	0.758646	1.60516	1.06146	0.763978	0.939836	0.993889	1.10497	0.871665	1.18683	1.19494	1.0895	1.21905	1.09695	0.941533	0.94308	0.760636	0.947543	1.01683		1.03794	0.185861
0.583333	1.01963	1.16068	1.02652	1.11877	0.70997	0.969513	1.15273	0.803392	1.09655	0.971908	1.06022	0.882805	1.12258	1.00983	1.08588	0.994158	1.20515	0.927438	0.884887	0.666089	0.879458	1.18437		0.996934	0.147755
0.666667	1.06014	1.22086	1.08474	1.20765	0.643106	0.983156	1.04815	0.877805	1.05404	0.956885	1.1995	0.871444	1.23811	0.992512	1.07714	1.15229	1.11393	0.897801	0.849919	0.689406	0.844613	1.45627		1.02361	0.189873
0.75	1.05196	1.70241	0.968363	1.16033	0.656323	0.844398	1.24027	0.989869	1.00157	0.979935	1.13212	0.891069	0.982421	0.995522	1.07992	1.17185	1.17807	0.941349	0.833138	0.75186	0.929538	1.59261		1.04886	0.240745
0.833333	1.07589	1.18514	0.945882	1.2074	0.868802	1.00112	1.06697	1.08974	0.888539	0.985537	1.18133	0.92983	1.03987	0.890531	1.14959	1.23215	1.11583	0.959896	0.855851	0.656976	0.94876	1.50426		1.03545	0.174402
0.916667	1.16436	1.05688	0.947256	1.07071	0.893429	0.935014	1.26474	1.38969	0.930818	1.00648	1.26914	0.986202	1.1326	0.830784	1.11248	1.34409	1.10258	0.987335	0.85398	0.575885	0.94602	1.30523		1.05026	0.193055
1	1.09749	1.08068	0.919055	1.07109	0.801802	0.96564	1.45023	1.01478	0.984607	0.956606	1.1131	0.84462	0.836673	0.914197	1.06653	1.26267	1.18738	0.981741	0.857666	0.555686	0.956439	1.27702		1.0089	0.188672
1.08333	1.17502	1.09273	0.954074	1.2834	0.7898	1.03052	1.17308	1.14612	0.897758	0.997421	0.915089	0.851846	0.916149	0.909283	1.1291	1.20944	1.21546	0.86627	0.888485	0.614167	0.904094	1.45454		1.01881	0.191127
1.16667	1.20334	1.13137	0.881336	1.12882	0.704601	1.043	1.15846	1.1128	1.03167	0.980991	1.06166	0.887319	0.918279	0.942303	1.1084	1.30877	1.13106	0.869853	0.883236	0.705956	0.903509	1.45742		1.02519	0.181263
1.25	1.19395	1.12948	0.903203	1.16458	0.731846	0.988922	1.3466	1.13183	1.17643	0.985871	1.00429	0.97663	0.867932	1.00313	1.20076	1.44586	1.27718	0.902382	0.937299	0.623802	0.918748	1.39745		1.05946	0.20787
1.33333	1.25564	1.23556	0.944105	1.28426	0.780943	1.10495	1.15862	1.1486	1.10755	0.968115	1.24255	0.992574	0.940512	1.06487	1.25888	1.7561	1.33042	0.93031	0.962295	0.757438	1.04128	1.71306		1.13539	0.24977
1.41667	1.2751	1.34911	0.950439	1.39586	0.852766	1.05064	1.23496	1.09601	1.33521	1.01406	1.057	0.972629	0.989499	0.968059	1.30543	1.74879	1.14304	0.932623	0.916845	0.873242	1.01161	1.39971		1.13057	0.22359
1.5	1.16392	1.33158	0.932887	1.64372	0.912073	1.06983	1.33559	1.06301	1.25923	1.02055	1.20996	0.949213	0.997599	1.02589	1.18847	1.53061	1.16805	1.19	1.01543	0.994214	0.921067	1.3945		1.15079	0.200376
1.58333	1.20819	1.47534	0.981617	1.83406	0.862033	1.21595	1.45021	1.15384	1.27091	1.04178	1.19464	0.949159	0.973346	1.11351	1.26585	1.24721	1.23344	1.07105	1.00938	1.22575	0.982931	1.49247		1.1933	0.223571
1.66667	1.20679	1.26505	0.994691	1.38227	0.849485	1.1195	1.31836	1.27635	1.23291	1.02166	1.26575	0.871671	0.751072	1.27153	1.25118	1.57216	1.1581	1.02747	1.12495	1.40381	1.10086	1.65484		1.18729	0.219683
1.75	1.21915	1.35637	1.01724	1.33773	0.925496	1.17202	1.32299	1.19537	1.26683	1.03711	1.25269	0.924955	0.852432	1.32725	1.25666	1.83263	1.1006	1.14817	1.20345	1.59361	1.2312	1.47326		1.22942	0.222799
1.83333	1.2751	1.52888	1.04564	1.54894	0.864062	1.15159	1.49814	1.27002	1.40765	0.954076	1.53586	0.937954	0.85989	1.15432	1.26492	1.56186	1.18885	1.18468	1.11958	1.66238	1.22097	1.35993		1.25433	0.237853
1.91667	1.14564	1.31401	1.05087	1.74875	0.905299	1.2691	1.55688	1.15951	1.28659	1.01438	1.34113	0.890777	0.928313	1.93416	1.28732	1.47125	1.22056	1.1691	1.17092	1.72956	1.26781	1.31768		1.28089	0.273303
2	1.18063	1.3871	1.03482	2.03371	0.965057	1.25898	1.65549	1.27913	1.41196	1.01956	1.4937	0.937365	0.838926	1.20732	1.3252	1.25848	1.24794	1.27966	1.19095	1.58601	1.55254	1.57389		1.30538	0.275152
2.08333	1.11649	1.49997	0.997319	2.08698	0.89431	1.30223	1.56169	1.45197	1.31088	1.06419	1.3476	0.870739	0.885616	1.10378	1.44343	1.16451	1.28263	1.41966	1.24873	1.45314	1.4371	1.44991		1.29059	0.277076
2.16667	1.22734	1.48725	1.05723	2.06966	0.855276	1.27701	1.41729	1.25124	1.25402	1.02009	1.31031	0.882106	0.890849	1.07945	1.29912	1.2947	1.29693	1.1915	1.2029	1.16182	1.53384	1.63426		1.25883	0.271398
2.25	1.22278	1.58184	1.11381	2.08372	0.896484	1.36382	1.55352	1.29644	1.19927	1.02424	1.23199	0.820814	0.835584	1.0723	1.363	1.15389	1.33693	1.19744	1.17424	1.08107	1.22407	2.06829		1.26798	0.325711
2.33333	1.16905	1.73558	1.10551	2.08249	0.895619	1.40856	1.32373	1.3508	1.11987	1.01003	1.27547	0.864226	0.831026	1.14162	1.32928	1.42824	1.3003	1.26871	1.14556	1.0154	1.23789	1.99568		1.2743	0.322486
2.41667	1.22819	1.56455	1.10228	1.91642	1.05193	1.45531	1.58662	1.28748	1.11646	0.983978	1.60954	0.88285	0.869961	1.22064	1.32461	1.43245	1.39593	1.55004	1.08369	1.20963	1.39384	2.28786		1.34338	0.334159
2.5	1.30426	1.4663	1.1873	1.4764	0.909897	1.68713	1.4639	1.52446	1.09885	1.01244	1.59773	0.851753	0.876712	1.29315	1.30451	1.46392	1.57614	1.3825	1.10237	1.2382	1.65466	2.19349		1.34846	0.313809
2.58333	1.22841	1.61914	1.24515	1.59252	0.876073	2.09431	1.7151	1.48557	1.008	0.976536	1.73306	0.987294	0.865264	1.63181	1.38864	1.52504	1.53712	1.43132	1.06493	1.21044	1.20404	2.42496		1.40203	0.392077
2.66667	1.23227	1.52978	1.32289	1.72171	0.967689	1.31241	1.76329	1.46869	0.992883	0.956378	1.54792	0.727479	0.89193	1.51715	1.38293	1.62881	1.51893	1.38929	1.09821	1.37686	1.22188	2.3204		1.35863	0.351458
2.75	1.25023	1.52452	1.24306	1.78109	0.935369	1.18105	1.7901	1.41338	0.943374	0.988137	1.98294	0.814673	0.897413	1.77931	1.36163	1.52945	1.64294	1.43102	1.10606	1.08709	1.34971	2.54176		1.38974	0.416754
2.83333	1.3419	1.49553	1.28494	2.33675	0.815921	1.28728	1.67833	1.35148	0.921991	1.02572	1.55726	0.784005	0.984074	1.38608	1.33557	1.42408	1.76681	1.27729	1.05657	1.02908	1.20632	1.62953		1.31711	0.354009
2.91667	1.308	1.68641	1.47966	1.78657	0.772721	1.37291	1.61813	1.45698	0.938958	1.14692	1.63847	0.81911	1.10488	1.20088	1.30721	1.41522	1.65252	1.24487	0.997496	0.832159	1.28499	1.41502		1.29455	0.295917
3	1.40657	1.52891	1.70082	1.787	0.916788	1.38569	1.63423	1.48533	0.905413	1.18141	1.36127	0.86003	1.18388	1.02665	1.35153	1.40608	1.55115	1.33533	0.984164	0.789837	1.41016	1.43392		1.30119	0.283299
3.08333	1.34919	1.63544	1.65842	2.04049	0.899527	1.27432	1.64064	1.60733	0.902435	1.1804	1.66916	0.871826	1.04855	1.27073	1.33944	1.2682	1.56557	1.18705	1.04936	0.815239	1.2774	1.52974		1.32184	0.319656
3.16667	1.27546	1.58034	1.56301	1.76494	0.893409	1.43985	1.71005	1.57543	0.954797	1.12663	1.48706	0.90189	1.02944	1.09575	1.39433	1.30693	1.52293	1.19116	1.07804	0.775038	1.2635	1.72952		1.30271	0.295364
3.25	1.28544	1.90248	1.63519	1.83444	0.891268	1.26599	1.57349	1.71721	0.909129	1.19544	1.56344	0.940864	1.10366	0.975234	1.35925	1.25665	1.55163	1.39395	1.09046	0.752113	1.43421	1.36056		1.31782	0.317781
3.33333	1.30643	1.46988	1.54222	1.71572	0.928334	1.67496	1.45219	1.44523	0.88566	1.08203	1.26595	0.927314	1.01904	1.01264	1.3135	1.31923	1.69633	1.44055	1.09478	0.862025	1.39096	1.71809		1.29832	0.284394
3.41667	1.26947	1.60953	1.43423	1.98746	0.951503	1.32818	1.58183	1.60373	0.906897	1.03672	1.35763	0.919076	1.02844	0.94828	1.27427	1.30552	1.6374	1.40082	1.0832	0.912933	1.35542	1.76229		1.30431	0.307749
3.5	1.2475	2.04912	1.2539	1.74776	0.898877	1.30732	1.49411	1.52253	1.05119	0.978739	1.3821	0.893175	0.982697	1.01056	1.29102	1.18991	1.62672	1.34073	1.02317	0.977481	1.29515	1.76555		1.2877	0.312533
3.58333	1.2186	1.25448	1.23828	1.76931	0.784173	1.27438	1.46088	1.4854	1.09138	1.00844	1.28259	0.910003	0.990693	0.97051	1.31029	1.23804	1.54174	1.19558	1.01506	0.862215	1.35515	1.49579		1.21605	0.24663
3.66667	1.28144	1.33142	1.21369	1.73607	0.825424	1.12651	2.04434	1.61155	1.06359	1.01633	1.31037	0.801445	0.945902	0.952525	1.24556	1.10685	1.49337	1.22869	1.00937	0.863138	1.30392	1.6732		1.23567	0.319436
3.75	1.2456	1.29965	1.06398	1.54097	0.887853	1.28452	1.87576	1.75946	1.11572	1.00377	1.42378	0.796144	0.993581	1.1336	1.33585	1.19349	1.37424	1.09577	0.976846	0.572859	1.36228	1.71893		1.22976	0.316661
3.83333	1.28782	1.38776	1.00116	1.55577	0.892146	1.30613	1.90379	1.62544	1.09752	1.03407	1.39621	0.808093	1.02605	1.29768	1.26837	1.22229	1.2238	1.23916	0.968559	0.61679	1.05583	1.51681		1.21506	0.291016
3.91667	1.19205	1.29454	1.07552	1.49471	0.81601	1.49587	1.66582	1.67129	1.0623	1.04965	1.64954	0.790165	0.972787	1.32742	1.34492	1.24977	1.13607	1.4387	1.01493	0.642145	1.12346	1.73239		1.23818	0.304892
4	1.27254	1.26942	1.15336	1.77254	0.872558	1.13631	1.71945	1.6621	1.05203	1.06787	1.58317	0.833555	1.02507	1.40954	1.32586	1.36833	1.16648	1.18171	0.924539	0.672231	1.04271	1.63679		1.23401	0.302356
4.08333	1.13186	1.19154	1.24583	1.6087	0.805413	1.13222	1.79285	1.71492	1.00218	1.09894	1.60495	0.874351	0.94256	1.43834	1.37729	1.32047	1.15765	1.27956	0.898398	0.706135	1.11452	1.69347		1.23328	0.30927
4.16667	1.20017	1.33681	1.23303	1.75589	0.76197	1.00895	1.55335	1.66647	0.915012	1.09286	1.49999	0.803827	0.985981	1.48254	1.30381	1.36015	1.22176	1.09694	0.916327	0.827156	1.01979	1.65219		1.21341	0.298002
4.25	1.2092	1.31409	1.21147	1.75777	0.831082	1.30031	1.58589	1.80202	0.982561	1.07637	1.42285	0.801201	0.930265	1.16285	1.2691	1.37618	1.18768	1.26478	0.925012	1.2234	1.10913	1.71357		1.24804	0.281562
4.33333	1.16961	1.33823	1.19917	1.66718	0.780487	1.21079	1.60127	1.84152	1.03739	1.02215	1.31071	0.813302	0.918564	1.18594	1.25416	1.42491	1.15957	1.18305	0.95161	1.12577	0.965169	1.44061		1.20914	0.269044
4.41667	1.23914	1.48904	1.23852	1.60086	0.787869	1.09518	1.4543	1.94386	0.931828	1.02938	1.13577	0.789187	0.897346	1.16397	1.24566	1.2138	1.02975	1.20781	0.963982	1.01639	1.18231	1.51054		1.18939	0.278424
4.5	1.27751	1.29672	1.20713	1.62295	0.824253	1.04425	1.54313	2.05699	0.889387	1.03811	1.1601	0.735422	0.871813	1.07493	1.23297	1.09909	1.06305	1.29511	0.940848	0.942512	1.30697	1.62085		1.18837	0.311179

## Sheet: Sheet3
Fig. 4 (a) caffeine treatment
Time (min)	Inverse of normalized fluorescence intensity
	cell1	cell2	cell3	cell4	cell5	cell6	cell7	cell8	cell9	cell10	cell11	cell12	cell13	cell14	cell15	cell16	cell17	cell18	cell19	cell20	cell21	cell22	cell23	cell24	cell25	cell26	cell27	cell28	cell29	cell30	cell31	cell32	cell33	cell34	cell35	cell36	cell37	cell38	cell39	cell40	cell41	cell42	cell43	cell44	cell45		average	Srandard deviation
0	1	1	1	1	1	1	1	1	1	1	1	1	1	1	1	1	1	1	1	1	1	1	1	1	1	1	1	1	1	1	1	1	1	1	1	1	1	1	1	1	1	1	1	1	1		1	0
0.0833333	0.94817	0.99377	1.04093	0.892665	1.0128	1.04978	1.00176	1.0001	0.941601	1.0219	1.11889	1.00069	0.992671	0.974826	0.972465	1.03695	0.929174	0.962887	1.00013	1.0339	0.99863	1.12535	0.970134	0.519732	0.966522	0.955175	1.04512	0.972544	1.10563	1.04134	0.992787	0.97836	0.824674	1.02116	1.02261	1.04781	0.992918	1.22009	0.998047	0.991811	1.02238	1.02023	0.962711	1.03431	1.10122		0.99683	0.096452
0.166667	0.924257	1.02612	1.07495	0.909952	1.05338	1.10856	1.01761	1.0501	1.09593	1.11062	1.21097	1.15174	0.995373	1.01292	1.01996	1.04715	0.902865	0.99025	1.00711	1.05064	0.942054	1.2251	1.00342	0.73237	1.06939	0.963302	1.02669	1.09839	1.16456	1.09108	1.04232	0.992293	0.865481	1.02715	1.01667	1.02463	0.940307	1.47904	0.966707	1.00237	0.963762	1.0176	0.959667	1.0342	1.1489		1.03462	0.11155
0.25	0.895592	0.991084	1.09537	0.978237	1.22139	1.07842	1.08281	0.990109	1.05506	2.4797	1.25682	1.124	1.00745	1.05745	0.97885	1.03649	0.898566	1.03602	1.00556	1.06034	0.971328	1.06149	1.04316	0.532936	0.99756	0.973845	1.00558	1.01172	1.22395	1.12529	0.989368	1.00969	0.809398	1.06852	0.973253	1.05902	0.855618	1.72512	0.943885	1.00163	1.01751	1.0426	0.933583	1.05833	1.07412		1.06306	0.26543
0.333333	0.869435	0.981904	1.21084	0.912314	1.34291	0.810934	1.14816	0.923547	1.09806	2.11182	1.19509	1.1405	1.04229	0.980896	1.01046	1.11348	0.939645	0.973722	1.06838	1.06655	1.09341	1.12827	0.837231	0.319579	1.30062	0.935693	1.00296	0.987053	1.21771	1.1201	0.963434	1.01385	0.838175	1.03553	1.00523	1.05787	0.854143	1.28154	0.984599	1.00125	0.966591	1.16299	0.991655	1.06515	1.09196		1.04883	0.229634
0.416667	0.862941	1.03202	1.39987	0.939575	1.19367	0.846973	1.23131	0.867473	1.13578	1.79748	1.20188	1.11212	1.01807	0.958942	1.08178	1.15094	0.915108	0.965985	1.09705	1.06357	1.38396	1.33442	0.834663	0.278811	1.31424	0.969504	0.993349	0.840495	1.17456	1.19219	0.956286	1.0491	0.790374	1.02954	0.985421	1.10965	0.878609	1.15933	0.962073	1.02447	1.05055	1.21611	0.9735	1.04479	1.12629		1.05655	0.218633
0.5	0.959621	1.00086	1.36473	0.899678	1.33453	0.777008	1.345	0.866958	1.13215	1.77822	1.03013	1.3461	1.05128	0.987072	1.06968	1.17172	0.851866	1.06959	1.0375	1.02917	1.21812	1.36449	0.85702	0.28334	1.1465	0.982485	1.00677	0.801243	1.09168	1.19338	1.04601	1.08554	0.851407	1.0568	0.979433	1.09554	0.870033	1.12838	0.925387	1.00999	1.11795	1.19474	1.00306	1.03169	1.18722		1.05847	0.218052
0.583333	0.914682	0.99035	1.40548	1.05886	1.53718	0.845127	1.56719	0.798194	1.07233	1.47998	1.02312	0.991281	1.02681	0.988311	1.03007	1.11926	0.903645	1.1436	1.0466	1.07973	1.14816	1.33783	0.815744	0.427857	1.2744	0.962271	1.02328	0.799023	1.11428	1.15109	0.975277	1.06896	0.840133	1.02469	0.990884	1.09084	0.891524	1.1883	0.966441	1.04024	1.08854	1.07311	1.05143	1.07075	1.12645		1.05696	0.200705
0.666667	0.911489	1.07056	1.47233	1.02954	1.39709	0.787673	1.52771	0.819034	1.06248	1.39302	1.02678	1.00917	1.00781	0.967908	1.20426	1.18097	0.847774	1.18591	1.02499	1.0695	1.29652	1.33403	0.888514	0.613435	1.18642	0.982941	1.01079	0.818941	1.15947	1.15755	0.931732	1.10157	0.868797	1.06628	0.996789	1.12499	0.907544	1.24342	0.943784	1.02622	1.05184	1.129	1.03553	1.02798	1.08856		1.06641	0.183579
0.75	0.986155	1.08029	1.38662	0.951025	1.54376	0.828386	1.37664	0.84719	1.02915	1.35564	1.06926	1.09234	1.01055	0.972213	1.27144	1.1226	0.896597	1.1465	1.05523	1.08858	1.17342	1.34422	0.934518	0.483739	1.2163	1.03084	1.01464	0.84963	1.17098	1.19853	1.01375	1.12174	0.902029	1.04598	1.06789	1.05679	0.890535	1.21724	0.974974	0.995931	0.966868	1.1337	0.974592	1.05043	1.20461		1.06987	0.179612
0.833333	0.963705	1.01728	1.25789	0.900723	0.937346	0.828605	1.28273	0.811516	0.94791	1.25223	1.0185	1.08702	1.02448	0.966228	1.48361	1.16681	0.857974	1.1329	1.03646	1.05422	1.17618	1.24745	0.864245	0.661861	1.32267	1.02007	1.03258	0.882259	1.14123	1.12764	1.02046	1.14788	0.853616	1.01302	1.09967	1.06233	0.887409	1.19752	0.927553	0.977318	0.915317	1.11358	0.950854	1.02378	1.07061		1.03923	0.1553
0.916667	0.938222	1.04852	1.36728	0.889326	0.910238	0.924958	1.28732	0.839737	0.94071	1.1811	1.1598	1.11191	1.00676	0.934391	1.50652	1.25713	0.910923	1.10463	1.08134	1.02854	1.55093	1.06834	0.798056	0.431287	1.15723	1.0745	1.0196	0.877266	1.17512	1.20408	1.01305	1.00839	0.847827	1.1107	1.06666	1.03383	0.953408	1.22253	0.916376	1.04136	0.972326	1.10374	0.969176	1.02825	1.06327		1.04748	0.185305
1	1.05322	1.02675	1.44814	0.857325	1.05583	0.840483	1.3226	0.779787	0.95378	1.05022	1.12925	1.08531	1.02723	1.02782	1.49177	1.0425	0.90456	1.05918	1.16609	1.08919	1.31003	1.00926	0.816534	0.263299	1.03821	1.10243	1.07769	0.871932	1.49363	1.16955	0.979728	0.975191	0.900025	1.07501	1.08962	1.01804	0.854161	1.29643	0.945999	1.17343	0.956633	1.07902	0.964205	1.01679	1.0889		1.04393	0.202546
1.08333	1.00127	1.08169	1.2573	0.847696	1.08981	0.857644	1.25686	0.816283	1.14519	1.07961	1.18421	1.08881	0.992408	1.2388	1.40195	1.14926	0.87263	1.10435	1.17987	1.05388	1.22332	1.04105	0.935526	0.247538	1.20402	1.08859	1.29603	0.933832	1.63506	1.16969	1.0077	1.02023	0.962404	1.0788	1.18462	1.12049	0.867304	1.30494	0.923333	1.20322	1.0939	1.00785	0.987268	1.07705	1.06775		1.07513	0.20069
1.16667	1.15997	1.32344	1.08375	0.803203	1.14017	0.94954	1.35124	0.879571	1.12869	1.05746	1.19126	1.07281	0.941607	1.01045	1.06804	1.09206	0.859618	1.03649	1.13543	1.05821	1.21368	1.04747	1.04818	0.275299	1.25606	1.14456	1.11359	0.994797	1.39017	1.19354	1.00749	1.07305	0.935359	0.993086	1.08274	1.25321	0.906646	1.48398	0.967802	1.23789	1.01635	0.97761	0.983675	1.01653	0.983299		1.06531	0.185401
1.25	1.13882	1.24051	0.958931	0.827936	1.09283	0.944906	1.1897	0.80197	1.26176	1.02871	1.12745	1.06545	0.952774	1.01589	0.940706	1.1329	0.881071	1.06877	1.13366	1.04507	1.21086	1.09836	0.956887	0.474014	1.12574	1.11796	1.05672	0.907043	1.45288	1.21017	1.00611	1.03581	0.901509	0.918168	1.111	1.22852	0.879819	1.44121	0.891102	1.17115	1.05526	0.982717	0.972102	1.02026	0.908666		1.04409	0.16713
1.33333	1.1035	1.22608	0.88315	0.79517	1.06673	0.95111	1.18336	0.83641	1.27787	1.01297	1.1044	1.03835	0.945395	1.01573	0.92231	1.05961	1.00976	1.01729	1.1285	1.05722	1.19783	1.11178	0.975476	0.566038	1.19113	1.06391	1.04041	0.943824	1.59076	1.32261	1.02357	1.0506	0.80476	0.90108	1.00613	1.2036	0.839522	1.33426	0.892939	1.15194	1.06083	0.993239	0.97223	1.04142	1.02417		1.04309	0.167485
1.41667	1.02741	1.13012	0.934361	0.804592	0.936059	0.954108	1.12751	0.782611	1.20031	1.02844	1.09139	1.06285	0.917439	0.963407	0.93765	1.00372	1.08166	1.03548	1.12913	1.01524	1.33214	1.05821	0.869678	0.431909	1.15242	1.03492	1.0786	0.888103	1.78368	1.24672	0.988638	1.14944	0.78872	0.901191	0.963496	1.16647	0.841208	1.23578	0.881653	1.11007	0.959549	1.0239	0.968228	1.03283	1.01043		1.02359	0.189724
1.5	1.08929	1.08084	0.959011	0.804087	0.881241	0.880829	1.19841	0.795319	1.13606	1.02012	1.34832	1.06762	0.910508	0.988	0.990798	1.05644	1.05833	1.01618	1.14764	1.04301	1.50507	0.973474	0.856458	0.502422	1.19078	1.04698	1.12459	0.834924	1.69819	1.22381	1.07079	1.14953	0.846357	0.933453	0.939983	1.14397	0.833066	1.14763	0.876428	1.0962	1.0858	1.17129	0.964167	1.04416	1.05257		1.03965	0.191673
1.58333	1.02254	1.12726	0.950573	0.822123	1.06862	0.831313	1.26696	0.840901	1.1495	1.43855	1.30872	1.07343	0.907397	1.01621	0.927401	1.08183	0.882742	0.986472	1.12516	1.07033	1.6005	0.817729	0.903194	0.831796	1.10469	1.09504	1.10391	0.829288	1.68799	1.19095	1.04556	1.10739	0.815641	1.02546	0.898441	1.06914	0.849558	1.23359	0.895234	1.16803	1.02277	1.21803	1.04092	1.0707	1.06407		1.0575	0.193194
1.66667	1.03027	1.0992	0.952294	0.841826	1.11087	0.911395	1.17538	0.829448	1.02251	1.19054	1.33012	1.26593	0.928371	1.04004	0.933796	1.09122	0.926715	1.02433	1.13932	1.07297	1.27352	0.842102	0.865008	0.331554	0.953249	1.07595	1.09445	0.856343	1.65527	1.19622	1.00607	1.15896	0.78377	1.06827	0.926406	1.13427	0.845246	1.1617	0.923314	1.09681	1.0078	1.33776	1.05309	1.04426	1.03801		1.03658	0.195434
1.75	0.969154	1.08787	0.815316	0.846989	1.17161	0.887955	1.18277	0.840767	1.09265	1.09176	1.48846	1.37408	0.935763	1.09505	0.89617	1.17836	0.908261	1.03877	1.10782	1.12101	1.23281	0.827747	0.843574	2.07332	0.979542	1.07911	1.05254	0.859997	1.84278	1.16164	1.02019	1.16719	0.803172	1.0613	0.947335	1.16976	0.858764	1.19402	0.889216	1.20482	1.04513	1.17978	1.05866	1.07742	0.956761		1.0826	0.24463
1.83333	1.01861	1.11508	0.843513	0.844732	1.16015	0.943445	1.14261	0.81375	1.03322	1.10943	1.40571	1.19284	0.894016	1.03225	0.980196	1.02566	0.961237	1.01777	1.16254	1.13437	1.46148	0.828166	0.825955	0.563456	1.05237	1.10347	1.07513	0.832812	1.83502	1.17278	1.09932	1.16136	0.752649	0.981752	0.891456	1.15363	0.913995	1.1585	0.935181	1.3266	1.06173	1.23565	0.994651	1.0449	1.01135		1.05121	0.206581
1.91667	0.973127	1.11674	0.829627	0.883031	0.962673	0.968223	1.23959	0.82556	1.07524	1.08755	1.07996	1.2152	0.926682	1.02822	1.06845	1.04114	1.06525	1.01306	1.1467	1.18901	1.66096	0.8539	0.785226	0.472742	0.940046	1.07	1.05368	0.816438	1.89528	1.1441	1.0467	1.08338	0.772403	1.00842	0.977901	1.158	0.943798	1.1976	0.940443	1.3974	1.10952	1.42433	0.988495	1.03407	1.03724		1.0566	0.227533
2	1.06392	1.18122	0.817728	0.853415	1.09037	0.927994	1.18245	0.77486	0.961626	1.09148	1.07668	1.14645	0.992432	1.08302	1.02021	1.02852	0.940922	1.07503	1.16687	1.15191	1.60157	0.803571	0.812659	0.473603	0.952389	1.02659	1.08324	0.817033	1.88541	1.14357	1.10707	1.11511	0.865156	1.03123	1.00881	1.22341	0.979408	1.15281	0.983403	1.26469	1.09651	1.5087	1.01397	1.03811	0.924735		1.05644	0.222331
2.08333	1.05656	1.19966	0.850381	0.859918	1.17172	1.05693	1.12403	0.83877	0.99399	1.10576	1.18792	1.11386	0.986531	1.21427	0.979628	0.985195	0.905027	1.04924	1.13036	1.09019	1.23438	0.797317	0.778816	0.482079	0.942681	0.989151	1.07498	0.822303	1.84289	1.12237	1.11291	1.09043	0.819061	1.08969	1.00073	1.25325	0.930949	1.10491	0.973127	1.39093	1.08499	1.4173	1.05607	1.03731	1.01789		1.05259	0.204391
2.16667	1.11249	1.27749	0.861034	0.913917	1.21348	0.914481	1.15855	0.820551	0.987012	1.15216	1.22719	1.08486	0.993709	1.33199	0.984434	1.02555	0.902783	1.01145	1.15446	1.08455	1.32972	0.845567	0.823198	0.688353	0.871403	1.02537	1.04172	0.778567	1.74901	1.16957	1.08063	1.0991	0.850309	1.07914	0.999393	1.28106	0.937713	1.06741	0.990177	1.61525	1.03366	1.49721	1.07883	1.01767	1.00738		1.07043	0.208996
2.25	1.13468	1.3328	0.821157	0.947021	1.06091	0.997928	1.16758	0.817851	1.01799	1.0949	1.05664	1.09478	0.9016	1.46824	0.959497	1.02634	0.911595	1.04451	1.13055	1.0882	1.54165	0.994173	0.779541	0.321193	0.859653	1.00738	1.04828	0.841901	1.72251	1.13228	1.05803	1.19557	0.747309	0.915095	0.982829	1.19936	0.996894	1.14498	0.960972	1.57334	1.04927	1.44994	1.05788	1.04097	1.00662		1.06005	0.236312
2.33333	1.08067	1.36644	0.826348	0.9742	1.02155	0.96915	1.18394	0.774958	1.11786	1.08012	1.03348	1.0263	0.889215	1.30657	1.00318	1.00907	0.887882	1.07936	1.1833	1.09126	1.52388	1.02542	0.855399	0.431653	0.834414	0.949263	1.09821	0.873798	1.72969	1.16998	1.07571	1.1388	0.802426	0.972927	1.04464	1.1467	0.928634	1.23064	0.977921	1.22592	1.04148	1.35434	1.02889	0.977257	1.04322		1.05302	0.206968
2.41667	1.13065	1.37517	0.895451	1.00892	1.16226	1.01401	1.11114	0.920782	1.06481	1.06717	1.12982	1.09625	0.916007	1.5315	0.985368	1.00302	0.890551	1.15181	1.12567	1.09855	1.38176	0.821391	0.891996	0.261396	0.835441	1.01215	1.08501	0.85593	1.66564	1.19182	1.10263	1.09125	0.79012	0.89618	1.09554	1.125	0.88305	1.21318	0.914144	1.24311	1.07882	1.31228	1.03209	1.02084	0.951387		1.05402	0.216862
2.5	1.19191	1.25333	0.908886	0.998889	1.08105	1.05406	1.12214	0.747228	1.13223	1.09738	0.997114	1.078	0.892214	1.2791	0.97206	1.04838	0.965558	1.0903	1.11859	1.11808	1.3746	0.890253	0.906941	0.443617	0.904252	1.09756	1.10854	0.876087	1.72056	1.25736	1.09442	1.0612	0.846323	0.929034	1.11955	1.14523	0.852329	1.22554	0.907247	1.27013	1.05826	1.36174	1.03512	1.04464	0.956629		1.05853	0.195324
2.58333	1.17856	1.34469	0.959932	0.963447	1.05729	1.0651	1.14833	0.84982	1.15346	1.09861	1.06471	1.11778	0.903777	1.2964	0.988117	1.09531	0.91212	1.06156	1.10709	1.07092	1.51875	0.870968	0.957378	0.270673	0.828031	1.11265	1.17757	0.857241	1.7152	1.19659	1.08422	1.05761	0.888606	0.919958	1.15398	1.16046	0.84096	1.23814	0.925372	1.35213	0.99555	1.27982	1.0898	1.03439	0.998393		1.06581	0.215223
2.66667	1.14574	1.38912	0.888759	0.952656	1.1501	1.1136	1.1945	0.880083	1.12129	1.25093	1.0491	1.04028	0.937218	1.31817	1.06519	1.05231	0.965957	1.07658	1.11817	1.09852	1.34698	0.989617	0.896742	0.277269	0.910734	1.13182	1.15846	0.895862	1.63645	1.21177	1.07705	1.08559	0.851942	0.914913	1.17346	1.10693	0.870997	1.15486	0.973709	1.06619	0.87803	1.1887	1.07015	1.03178	1.01577		1.06054	0.195728
2.75	1.13835	1.4252	0.887461	0.986446	1.01879	1.12074	1.41896	0.908932	1.05924	1.19177	1.18603	1.10378	0.867954	1.14509	1.02457	1.09453	0.910474	1.18635	1.06949	1.09891	1.21088	0.862609	0.93279	0.340879	0.892666	1.07737	1.25703	0.889478	1.4484	1.25482	1.13466	1.16137	0.968015	1.02504	1.16328	1.275	0.897831	1.12261	0.981591	1.12063	0.879983	1.22895	1.06785	1.00158	0.903944		1.06539	0.18729
2.83333	1.07121	1.47159	0.915524	0.996641	0.996847	1.07595	1.48059	0.86666	1.04409	1.07757	1.21107	1.10026	0.866209	1.16619	1.04426	1.02773	0.873445	1.39848	1.07469	1.10398	1.1098	0.715114	0.959321	0.621813	0.883689	1.16174	1.26153	0.964493	1.47735	1.22418	1.13843	1.09728	0.884771	1.15639	1.16512	1.16074	0.874988	1.0838	0.986627	1.09967	0.931246	1.14884	0.958542	0.990559	0.921843		1.06313	0.179911
2.91667	1.1466	1.47078	0.854938	1.0218	1.06468	1.14587	1.47441	0.887632	1.03395	1.04967	1.19399	1.18025	0.87186	1.13129	1.08666	0.999375	0.851156	1.40553	1.12124	1.06968	1.26621	0.796127	0.978293	0.505348	0.934625	1.02808	1.27318	1.06726	1.54956	1.25958	1.10263	1.13742	0.819342	1.17362	1.15971	1.13475	0.864736	1.04451	0.981715	1.08728	1.09429	1.2285	0.995739	1.03038	0.972463		1.07882	0.191135
3	1.14404	1.56087	0.838539	1.02521	1.02276	1.15138	1.46341	0.840402	1.03256	1.06532	1.14137	1.13051	0.867258	1.07956	0.985835	0.973637	0.830779	1.37641	1.06726	1.06347	1.12069	0.837577	0.942721	0.370394	0.924723	1.02816	1.2877	1.08974	1.55477	1.22625	1.14905	1.142	0.875025	1.15592	1.15776	1.10956	0.878829	1.06813	0.963366	1.06719	1.08651	1.2705	1.05957	1.04543	0.988282		1.06801	0.201768
3.08333	1.13156	1.49818	0.860467	0.989935	0.986272	1.06109	1.69647	0.91678	0.922258	1.04995	1.34856	1.10731	0.906674	1.09715	0.948855	0.971484	0.845596	0.964766	1.08234	1.09475	1.12133	0.904669	0.971451	0.439982	0.858002	1.01424	1.23988	1.0449	1.40847	1.19542	1.17314	1.09473	0.865767	1.11864	1.14402	1.11416	0.883002	1.08088	0.97108	1.06783	1.13934	1.42675	1.08867	0.995785	1.01371		1.06347	0.200394
3.16667	1.09441	1.39874	0.850527	0.926234	1.12131	1.06892	1.76138	0.85527	0.987877	1.1846	1.42676	1.19329	0.909906	1.05761	1.04891	0.947849	0.830517	0.988376	1.06602	1.08875	1.00535	0.906475	0.898393	0.243053	0.830604	0.9734	1.23691	0.944708	1.50826	1.22313	1.1356	1.16009	0.911342	1.16165	1.19828	1.06409	0.908971	1.14662	0.973822	1.05241	1.12778	1.46344	1.03076	1.04354	1.01775		1.06608	0.229046
3.25	1.01416	1.43935	0.85347	0.956109	1.18618	0.886503	1.58946	0.873842	0.99551	1.63189	1.24322	1.20562	0.908003	1.01106	1.13786	0.967277	0.869523	1.0874	1.11915	1.08241	1.05723	0.798916	0.999713	0.533212	0.764766	0.97383	1.25714	0.870374	1.62937	1.2133	1.09189	1.19295	0.878224	1.21538	1.20241	1.08335	0.978511	1.11107	0.945425	1.07311	1.23987	1.30939	1.00509	0.997786	0.994901		1.07723	0.218758
3.33333	1.00766	1.41597	0.853243	0.911453	1.03662	0.889543	1.72483	0.85905	1.06	1.23408	1.34187	1.15514	0.871903	1.08002	1.07377	0.974708	0.962663	1.12079	1.10541	1.07878	1.0108	0.903654	1.00764	0.512258	0.821809	0.947982	1.2273	0.919131	1.50047	1.23372	1.0797	1.10398	0.833603	1.12773	1.23645	1.10964	0.951197	1.19251	0.975896	1.03668	1.28082	1.24049	0.961408	0.991047	1.01617		1.06621	0.201111
3.41667	1.05398	1.37468	0.832713	0.894998	1.17231	0.868963	2.02239	0.921235	0.988778	1.25226	1.44234	1.07073	0.903465	1.10814	1.12159	0.97124	0.818975	1.10499	1.15899	1.07647	1.05056	0.878837	1.00072	0.482305	0.827795	0.950167	1.17145	0.796116	1.47646	1.29695	1.08169	1.17216	0.851844	1.05041	1.34184	1.19036	0.944395	1.21143	0.992206	1.00919	1.13963	1.13944	0.961257	1.00296	1.12942		1.07353	0.23529
3.5	1.08588	1.41377	0.822681	0.857113	1.06979	0.828301	1.94939	0.979137	0.982976	1.3191	1.22561	1.09509	0.944326	1.08059	1.12504	0.982756	0.892324	1.05188	1.23402	1.13527	1.2274	0.890716	1.04115	0.361658	1.16457	0.978282	1.17907	0.812898	1.37918	1.31267	1.11625	1.19285	0.861653	1.05231	1.3334	1.07232	0.918743	1.23974	0.984678	1.03387	1.10695	1.2445	0.983775	1.01769	0.988947		1.07934	0.228313
3.58333	1.01916	1.45195	0.849299	0.810732	1.08614	0.888535	2.0483	0.984503	0.999674	1.4857	1.34827	1.15289	1.0026	1.10512	1.04246	1.01061	0.911261	1.07698	1.20847	1.15165	1.14252	0.856504	1.0604	0.29	1.09723	0.971072	1.21562	0.770727	1.39603	1.32086	1.07969	1.11194	0.869128	1.12241	1.19807	1.11482	0.93294	1.23284	0.970538	1.0831	1.06867	1.28656	0.992787	1.04046	1.09547		1.08788	0.24743
3.66667	1.15617	1.58588	0.861537	0.806601	1.22386	0.91795	1.96778	0.895239	0.998959	1.47082	1.35653	1.16426	0.968222	1.05641	1.00174	0.96348	0.989852	1.11061	1.17888	1.06589	1.11051	0.86288	1.08748	0.434517	1.0524	0.974367	1.21223	0.79787	1.4916	1.2127	1.08804	1.20946	0.806507	1.22043	1.13258	1.0879	1.00239	1.15361	1.00838	1.04052	1.05923	1.20806	0.996718	1.0024	1.10777		1.09114	0.236748
3.75	1.155	1.64033	0.8649	0.871317	1.23839	0.919254	1.82295	0.887501	1.10352	1.47932	1.09073	1.11355	0.948436	1.08772	1.0118	0.970771	0.944997	1.12668	1.26303	1.09514	1.17173	0.885154	1.13279	0.513382	0.914546	0.997264	1.17301	0.815169	1.4363	1.1653	1.05165	1.20171	0.820196	1.15484	1.17855	1.0765	1.03876	1.17068	0.985023	0.999174	0.966007	1.21549	0.958944	1.00476	1.12888		1.08425	0.218119
3.83333	1.15317	1.60542	0.881278	0.926111	1.04676	0.886123	1.79881	0.899879	1.24634	1.42673	1.16819	1.12643	0.936626	1.08562	1.0757	0.951632	0.845493	1.08491	1.23562	1.08369	1.30968	0.912823	1.12931	0.436608	0.887953	1.05062	1.15953	0.84159	1.7551	1.23591	1.08427	1.17158	0.834652	1.09109	1.14063	1.11465	0.976297	1.15668	0.994492	1.01979	0.930857	1.26216	1.00464	1.02991	1.04389		1.08976	0.235799
3.91667	1.0627	1.65715	0.878827	0.935794	1.00099	0.91461	1.84098	1.03364	1.14738	1.32271	1.08207	1.08254	0.961796	1.1736	1.14159	0.979915	0.858811	1.1852	1.23187	1.05409	1.05869	0.8591	1.07744	0.766442	0.870335	0.939163	1.17448	0.889482	1.83227	1.216	1.12255	1.1721	0.835617	1.15307	1.11519	1.12324	0.945845	1.21227	1.01709	1.06258	0.999057	1.21864	0.978116	1.03469	1.2023		1.09827	0.223128
4	1.063	1.74442	0.884889	1.01533	0.987369	0.911686	1.7395	1.0434	1.14256	1.25616	1.19983	1.15802	0.987648	1.22935	1.07736	0.960066	0.875598	1.17146	1.27299	1.00384	1.0379	0.89766	1.08633	1.03872	1.23065	0.961267	1.17232	1.04468	1.57478	1.27746	1.15038	1.10815	0.843325	1.06227	1.12027	1.18232	0.951195	1.25472	0.985863	1.02812	0.997953	1.1434	0.966369	1.04956	1.15186		1.11204	0.192737
4.08333	1.00158	1.72199	0.861383	1.04557	1.05913	0.916906	1.62316	1.01395	1.07925	1.27807	1.11392	1.12484	1.01421	1.10814	0.950382	1.00041	0.954119	1.24222	1.22755	0.984488	1.21874	0.952515	1.16548	0.525452	1.40081	0.964028	1.21063	0.963318	1.49552	1.27928	1.16605	1.08908	0.837022	1.09633	1.11127	1.07651	0.920301	1.1625	0.978409	1.05029	1.01717	1.10974	0.974753	1.03162	1.17749		1.09546	0.200876
4.16667	1.05672	1.71666	0.846076	1.0616	1.11563	0.891152	1.81291	0.90711	1.02468	1.32116	1.11048	1.18216	0.966361	1.06958	1.02983	1.00567	1.03072	1.1536	1.21847	1.02779	1.34178	1.00375	1.25298	0.632897	0.991964	0.999955	1.1857	1.02687	1.56119	1.40657	1.19555	1.13616	0.842602	1.08572	1.08704	1.03153	0.927665	1.2818	0.965044	1.02907	0.894979	1.03976	0.957039	1.01105	1.30795		1.10544	0.218071
4.25	1.05963	1.7395	0.823284	1.13832	1.08887	0.888276	1.69677	0.993617	1.08001	1.29335	1.14367	1.13604	0.954988	1.0127	1.09714	0.989604	1.09331	1.15249	1.25794	1.02053	1.26917	1.06905	1.19978	0.321146	0.796674	0.999399	1.26041	1.12808	1.63137	1.32425	1.14379	1.16815	0.830976	1.13941	1.14815	1.08678	0.890646	1.1202	0.966736	1.05953	0.850791	1.04913	0.994872	1.0295	1.15229		1.09534	0.231274
4.33333	1.05371	1.76444	0.833351	1.2339	1.13145	0.931181	1.63324	0.943494	1.13637	1.20809	1.08844	1.17015	0.918091	1.03165	1.07216	1.02216	0.923016	1.1422	1.18552	1.00008	1.30858	1.09907	1.32133	0.401931	0.769436	1.06278	1.29352	0.9824	1.5033	1.26438	1.16639	1.1811	0.788811	1.12163	1.06523	1.17976	0.896421	1.14702	1.01892	1.08704	0.959756	1.19821	0.957307	1.01406	1.04937		1.09468	0.220539
4.41667	1.09422	1.75543	0.830367	1.29956	1.15404	0.86982	1.64684	0.934289	1.19436	1.34349	1.08418	1.11576	0.885547	1.02954	0.993775	1.0066	0.951639	1.0716	1.22013	1.0182	1.54331	1.12285	1.32842	1.10145	0.914309	1.04344	1.21684	0.995044	1.35101	1.26258	1.23301	1.19251	0.833098	1.12481	1.02947	1.2066	0.872387	1.09682	1.01401	1.08935	0.905636	1.24268	0.924742	0.996317	0.966517		1.11348	0.201819
4.5	1.16162	1.79609	0.832044	1.22739	1.09331	0.933556	1.71188	0.932357	1.22862	1.32173	1.21595	1.18726	0.934967	1.12705	0.929255	1.00007	1.05588	1.05976	1.18749	0.998898	1.59391	1.07021	1.33314	0.601145	1.79967	1.00948	1.16552	1.00789	1.4553	1.21687	1.17959	1.22461	0.911959	1.22594	1.09593	1.17541	0.848381	1.17021	0.959244	1.03556	0.946454	1.19398	0.917302	1.04747	0.986116		1.1357	0.24194

## Sheet: Sheet4
Fig. 4 (b) prestalk cells
	100μM	10μM	1μM	500 nM	100 nM	50 nM	10 nM	1 nM	0.1 nM
average	1.37973	1.35155	1.33462	1.2706	1.16384	1.19149	1.11491	1.15264	1.06929
standard deviation	0.459769	0.408873	0.568134	0.28632	0.2595	0.471548	0.410489	0.415477	0.347566
cell1	1.34259	1.33873	1.22779	0.874761	1.78535	1.04906	1.06463	1.25683	0.853513
cell2	2.42172	0.876614	3.07357	1.41332	1.27732	1.26044	0.977003	1.3399	0.865745
cell3	1.21134	1.44859	1.54562	1.15161	1.03639	0.883138	0.888788	1.04546	0.745831
cell4	1.23895	2.31265	0.968361	0.990774	0.91333	1.00006	1.55218	0.727231	0.896895
cell5	1.64057	1.44922	1.29694	1.00166	1.12063	0.731323	0.99513	1.00156	1.21896
cell6	1.00278	1.29634	1.23311	1.43093	1.01575	1.25728	1.04211	1.00119	0.92523
cell7	2.5113	1.20208	1.22947	1.17472	1.23416	1.23827	0.931557	0.951262	2.39263
cell8	1.30987	1.56022	0.957007	1.85962	1.04697	1.03232	0.904377	0.902847	1.2122
cell9	1.09595	1.41153	1.22585	1.06941	1.06278	1.25545	1.23515	1.2117	1.13246
cell10	1.36597	2.24956	1.51044	1.29274	1.36349	2.99607	0.69647	1.72462	0.905076
cell11	1.27841	1.2439	1.06749	1.2262	0.821741	1.08577	0.845206	0.853627	0.980252
cell12	1.65876	1.26514	1.37913	1.37375	1.03601	0.861068	1.04349	1.03175	1.31739
cell13	1.65621	1.20599	0.594418	1.20815	1.05182	1.15538	1.14838	0.884868	1.01836
cell14	2.13247	1.17446	1.18996	0.811461	1.13499	1.80727	2.7878	0.729771	1.41471
cell15	0.823299	1.12407	1.31362	1.18285	1.05827	1.32511	1.07402	1.08346	0.99177
cell16	1.05052	1.07018	0.952822	1.40515	0.965288	1.11849	1.03121	2.56683	0.844249
cell17	1.00382	1.11376	2.64392	1.52376	1.27645	0.81987	1.14426	1.49011	0.945079
cell18	1.23791	2.23399	1.21755	1.64432	1.86519	1.0462	0.852144	1.03201	0.984121
cell19	1.31876	1.07817	1.10977	1.12381	1.11315	1.05081	0.996482	0.92765	0.820674
cell20	1.04795	1.16597	0.955556	1.60511	1.09779	0.907718	1.18704	0.984018	0.948269
cell21	0.905895	0.910068		1.8129		1.1402	1.0051	1.50692	1.04168
cell22	1.09907	1.00292		0.82941			1.12556	0.940513
cell23				1.1019				1.50152
cell24				1.38611				0.989548
cell25								1.13091

## Sheet: Sheet5
Fig. 4 (b) presporecells
	100μM	10μM	1μM	500 nM	100 nM	50 nM	10 nM	1 nM	0.1 nM
average	1.342	1.38376	1.33769	1.41672	1.26904	1.25768	1.13958	1.1447	1.12611
standard deviation	0.338305	0.300585	0.428126	0.249601	0.375879	0.403115	0.198579	0.430421	0.256657
cell1	1.83102	1.04544	1.00743	1.27181	1.08383	1.83202	1.16223	0.897	1.06866
cell2	1.88095	1.48174	1.73524	1.7186	2.07613	1.06271	1.26518	0.968074	1.2269
cell3	1.78963	1.30508	2.57549	1.78033	1.09428	1.43411	1.03712	1.14362	1.30693
cell4	1.20617	1.24086	1.50707	1.1238	1.54831	0.834072	0.990237	0.838339	1.05825
cell5	1.10872	1.10923	1.73741	1.70519	1.02398	1.53335	1.22062	1.27844	0.968499
cell6	1.19301	2.03229	1.05585	1.60611	1.15148	1.33636	1.13179	0.808965	0.948328
cell7	1.25841	1.46205	1.3469	1.54384	1.38301	1.0274	1.01551	1.20622	0.7675
cell8	1.15937	1.29617	1.34125	1.19339	1.24599	1.15327	1.41269	1.38356	1.18592
cell9	0.923436	1.1228	1.32431	1.10698	1.04347	1.00818	0.984229	1.5241	1.03791
cell10	1.05711	0.979061	1.58379	1.2675	0.95202	1.10536	1.05157	1.06693	1.21437
cell11	1.41735	1.89388	1.09347	1.17407	1.16465	0.933804	0.997845	0.823568	0.99804
cell12	1.40984	1.15901	2.02954	1.29036	1.00154	2.66672	1.28768	1.1664	0.997256
cell13	1.87363	0.944458	1.1722	1.15178	0.938417	1.12007	1.09754	2.77788	1.01138
cell14	1.21238	1.79461	1.46708	1.78219	1.16152	1.14505	0.98824	1.02068	1.02785
cell15	1.971	1.22986	0.879996	1.19992	0.80743	1.23576	0.99333	0.785705	1.07076
cell16	0.963253	1.26094	0.907987	1.42644	1.14722	1.0054	1.47539	1.07048	0.967962
cell17	1.13276	1.26464	1.10892	1.79157	1.12339	0.936259	1.65356	0.930802	1.91303
cell18	0.725443	1.65229	0.765288	1.47623	2.27059	1.48137	1.12131	1.12244	1.12018
cell19	1.4289	1.19859	0.928693	1.1131	1.57002	1.03354	0.955289	1.0821	0.983737
cell20	1.34951	1.97086	1.29702	1.63237	1.59347	1.42185	1.03962	0.998668	1.64877
cell21	1.32019	1.33177	1.22647	1.58796		1.10453	0.832976
cell22	1.3119	1.66716		1.22418			1.35684

## Sheet: Sheet6
Fig. 4 (d)
Time (min)	Inverse of normalized fluorescence intensity	Slug velocity
0	1	2.38901
0.25	1.00054	2.43277
0.5	1.00943	2.49073
0.75	1.00961	2.34639
1	1.00501	2.37841
1.25	1.02352	2.40419
1.5	1.01982	2.68261
1.75	1.04638	2.4373
2	1.0774	2.46067
2.25	1.08033	2.2846
2.5	1.07787	1.87063
2.75	1.06414	1.61092
3	1.04914	1.53888
3.25	1.02912	1.29735
3.5	1.01938	0.888919
3.75	1.01605	0.829149
4	1.004	1.2456
4.25	1.01176	1.30737
4.5	1.00785	1.37514
4.75	1.01068	1.92284
5	1.00554	2.14568
5.25	1.01077	2.74544
5.5	1.01291	2.86077
5.75	1.00201	2.73524
6	0.99064	2.71376
6.25	0.980034	2.51517
6.5	0.966993	2.92114
6.75	0.95563	2.70806
7	0.944756	2.98774
7.25	0.933028	2.98059
7.5	0.922906	2.65561
7.75	0.933881	2.69106
8	0.96174	2.18007
8.25	0.968801	2.13143
8.5	0.968917	1.99868
8.75	0.966293	2.29286
9	0.960896	2.24439
9.25	0.952545	2.07978
9.5	0.950588	2.10417
9.75	0.953437	1.81756
10	0.974019	1.30103
10.25	0.987282	1.2326
10.5	1.00418	1.58611
10.75	1.01785	2.10632
11	1.02657	2.27971
11.25	1.04025	2.31957
11.5	1.0404	2.88779
11.75	1.04661	3.53452
12	1.0456	3.66438
12.25	1.05081	3.80894
12.5	1.0646	4.51754
12.75	1.07355	5.74627
13	1.08326	5.81692
13.25	1.09715	6.05013
13.5	1.11575	6.86934
13.75	1.12205	6.94725
14	1.17062	6.10734
14.25	1.1911	5.90728
14.5	1.19447	5.32665
14.75	1.18768	4.99614
15	1.1726	3.99254
15.25	1.15265	3.43244
15.5	1.12847	3.4987
15.75	1.11565	2.96588
16	1.10443	3.88417
16.25	1.09376	3.77767
16.5	1.09033	4.63664
16.75	1.08265	5.05877
17	1.07009	6.59581
17.25	1.06076	7.58438
17.5	1.06079	7.84945
17.75	1.06568	8.14521
18	1.07069	8.32084
18.25	1.06962	8.93555
18.5	1.08047	7.96627
18.75	1.089	6.65113
19	1.09692	6.32819
19.25	1.09561	6.46232
19.5	1.09846	5.49504
19.75	1.10728	5.24829
20	1.13662	4.46582
20.25	1.15309	5.81924
20.5	1.15338	4.98927
20.75	1.1363	4.33412
21	1.11647	4.53719
21.25	1.09907	4.07064
21.5	1.09329	4.08689
21.75	1.09552	2.81151
22	1.10348	2.64199
