# Supplementary material for: Collective cell migration of Dictyostelium without cAMP oscillations at multicellular stages
Source: Commun Biol. 2019 Jan 24;2:34. doi: 10.1038/s42003-018-0273-6 (PMC6345914; doi:10.1038/s42003-018-0273-6)
Supplement: Supplementary file 16 — Supplementary Data 4 [file 42003_2018_273_MOESM16_ESM.xlsx]

## Sheet: Sheet1
Fig. 5 (c)
Time (min)	Inverse of normalized fluorescence intensity														Average	Standard deviation
0	1	1	1	1	1	1	1	1	1	1	1	1	1		1	0
0.0833333	1.02039	1.02035	1.0158	1.01617	1.02347	1.00495	1.0122	0.987376	1.0091	1.02063	1.00985	1.01204	1.01424		1.01281	0.00932468
0.166667	1.04787	1.03811	1.02471	1.04579	1.03939	1.01762	1.00622	0.983636	1.04493	1.04542	1.00362	1.03326	1.01949		1.02693	0.0199445
0.25	1.05354	1.04967	1.0286	1.05791	1.04736	1.02574	0.989206	0.967757	1.05172	1.05413	1.02558	1.04359	1.02464		1.03226	0.0270795
0.333333	1.06465	1.05581	1.04949	1.07158	1.0561	1.02131	0.992951	0.97357	1.11653	1.06958	1.0257	1.04366	1.03727		1.04448	0.0363736
0.416667	1.0726	1.06095	1.04848	1.08804	1.06989	1.01904	0.991977	0.964218	1.16532	1.07275	1.03388	1.06724	1.04936		1.05413	0.0485721
0.5	1.08421	1.06861	1.05653	1.09109	1.06992	1.0286	1.00228	0.967651	1.19259	1.07716	1.03258	1.06857	1.04039		1.06001	0.0529678
0.583333	1.09545	1.06259	1.05152	1.11257	1.07254	1.02864	0.990893	0.948275	1.22389	1.0766	1.04042	1.06865	1.05266		1.06344	0.064545
0.666667	1.10348	1.0711	1.05131	1.12702	1.08042	1.03683	1.00351	0.953018	1.26892	1.07827	1.05274	1.07884	1.05443		1.07384	0.0730872
0.75	1.10081	1.07327	1.05994	1.12521	1.07866	1.03515	0.99344	0.945157	1.30827	1.08053	1.04991	1.08917	1.05349		1.07639	0.0837875
0.833333	1.10855	1.08751	1.06605	1.12849	1.07775	1.03242	1.00215	0.93836	1.36643	1.08322	1.05113	1.0803	1.04975		1.08247	0.0981199
0.916667	1.11198	1.07916	1.05553	1.13987	1.08581	1.05157	0.994024	0.938764	1.38357	1.08138	1.05297	1.10017	1.04893		1.08644	0.102918
1	1.11157	1.08457	1.07545	1.1333	1.0814	1.04703	0.992875	0.936329	1.42834	1.08889	1.04987	1.10124	1.04096		1.09014	0.114079
1.08333	1.09566	1.06332	1.05763	1.02663	1.10553	1.04454	1.16489	0.951236	1.66504	1.07557	1.05707	1.12785	1.03672		1.11321	0.173737
1.16667	1.12908	1.07779	1.07172	1.14429	1.117	1.04393	1.15481	1.0016	1.04448	1.06229	1.0573	1.11561	1.01787		1.07983	0.0485173
1.25	1.15323	1.09217	1.09622	1.07235	1.13112	1.06184	1.17756	1.00226	1.05528	1.05811	1.05638	1.11758	0.999412		1.08258	0.0530766
1.33333	1.14814	1.09874	1.11676	1.07662	1.1277	1.05718	1.1942	0.990357	1.03438	1.06623	1.06073	1.11968	1.01556		1.0851	0.0564666
1.41667	1.1395	1.10639	1.10413	1.08474	1.13638	1.04665	1.16994	0.984268	1.03347	1.08123	1.06336	1.13482	1.00748		1.08403	0.0554399
1.5	1.14582	1.09698	1.10424	1.07159	1.12614	1.05558	1.16635	0.964845	1.04462	1.06387	1.0678	1.12572	1.01316		1.08052	0.0554798
1.58333	1.14072	1.11043	1.10139	1.09448	1.13055	1.06134	1.17331	0.961051	1.01579	1.06965	1.08512	1.11776	1.00911		1.08236	0.0589315
1.66667	1.15441	1.08943	1.09924	1.09842	1.12935	1.04583	1.16761	0.967379	1.01096	1.07523	1.09053	1.13045	0.999698		1.08143	0.060666
1.75	1.13043	1.09234	1.0945	1.0928	1.12315	1.04483	1.17042	0.980052	1.01537	1.07765	1.1006	1.10903	0.978707		1.07768	0.0577152
1.83333	1.12312	1.08475	1.0945	1.09023	1.13361	1.04713	1.16786	0.990949	1.08541	1.09031	1.10272	1.09572	0.964551		1.08237	0.0547372
1.91667	1.12678	1.09412	1.09912	1.10754	1.12628	1.04779	1.17266	0.99158	1.06358	1.08495	1.10383	1.09724	0.970329		1.08352	0.0548638
2	1.12872	1.09043	1.10422	1.11613	1.1359	1.0392	1.16894	0.999828	1.15269	1.0923	1.09196	1.08594	0.969375		1.09043	0.0576905
2.08333	1.14447	1.09706	1.09394	1.11701	1.12475	1.03391	1.16025	1.00077	1.02278	1.0845	1.09237	1.08673	0.959114		1.07828	0.0583969
2.16667	1.1597	1.10955	1.09738	1.13176	1.12658	1.04603	1.22197	1.00946	1.06725	1.08765	1.0673	1.09719	0.939012		1.0893	0.0695785
2.25	1.15348	1.10324	1.10958	1.15172	1.13351	1.05204	1.16308	1.03511	1.10805	1.11093	1.07919	1.0858	0.955328		1.09547	0.056813
2.33333	1.14652	1.11337	1.10723	1.16382	1.13633	1.04752	1.12255	1.04743	1.06187	1.10274	1.07641	1.08795	0.933561		1.08825	0.0590805
2.41667	1.14969	1.10807	1.12339	1.18292	1.13419	1.0415	1.09701	1.03853	1.12955	1.12931	1.06506	1.09233	0.948952		1.09542	0.0604775
2.5	1.15249	1.11141	1.12042	1.18659	1.13862	1.05548	1.08835	1.01925	1.2018	1.12963	1.08514	1.10014	0.950556		1.10307	0.0674558
2.58333	1.16613	1.1253	1.12472	1.19258	1.14222	1.05677	1.08987	1.01648	1.21226	1.12361	1.08508	1.09617	0.944226		1.1058	0.0719665
2.66667	1.17822	1.12416	1.12276	1.1925	1.14938	1.05403	1.09952	1.06455	1.26188	1.10895	1.07665	1.08944	0.958682		1.1139	0.0741533
2.75	1.18034	1.13121	1.12602	1.20565	1.15151	1.0474	1.11569	1.02757	1.24981	1.10276	1.08506	1.10028	0.959866		1.11409	0.0763273
2.83333	1.18475	1.13084	1.13183	1.22278	1.13668	1.04775	1.11166	1.06485	1.20872	1.16524	1.08624	1.10256	0.967832		1.12013	0.0696057
2.91667	1.17593	1.13417	1.14465	1.23329	1.14914	1.05546	1.11689	1.09222	1.1755	1.15226	1.09558	1.11423	0.974559		1.12414	0.0634083
3	1.1809	1.14736	1.1384	1.24395	1.15316	1.04968	1.10581	1.09901	1.16292	1.1226	1.10341	1.12603	0.996768		1.12538	0.0604265
3.08333	1.18815	1.1487	1.14238	1.24303	1.15477	1.06767	1.11366	1.10874	1.17543	1.11081	1.09813	1.14359	0.986097		1.12932	0.0620552
3.16667	1.19742	1.15202	1.16655	1.25644	1.15179	1.06187	1.1089	1.10093	1.19581	1.10879	1.11795	1.14705	0.987799		1.13487	0.0670143
3.25	1.20395	1.1452	1.16482	1.26882	1.14326	1.07595	1.09457	1.11106	1.24812	1.12226	1.1224	1.13136	0.992854		1.14036	0.0720999
3.33333	1.20142	1.14443	1.16589	1.26904	1.16256	1.06424	1.09513	1.08487	1.27122	1.14625	1.13246	1.17393	1.01135		1.14791	0.074509
3.41667	1.20321	1.15172	1.16486	1.30495	1.14661	1.05825	1.0785	1.1303	1.26508	1.15672	1.11326	1.14668	1.01608		1.14894	0.0782972
3.5	1.20524	1.15571	1.14733	1.30544	1.15103	1.06023	1.08543	1.1273	1.2459	1.14961	1.12814	1.15724	1.01186		1.1485	0.0757057
3.58333	1.19309	1.16025	1.16007	1.32979	1.14268	1.06398	1.09332	1.15932	1.2437	1.16158	1.12858	1.15681	1.00556		1.15375	0.0791832
3.66667	1.21288	1.15307	1.15184	1.33001	1.1434	1.06574	1.07823	1.1667	1.26654	1.17267	1.14	1.17679	1.01231		1.15924	0.0825131
3.75	1.20251	1.16197	1.1599	1.3435	1.15551	1.0692	1.12384	1.14267	1.31534	1.16716	1.13852	1.17869	1.02118		1.16769	0.0860467
3.83333	1.19905	1.1509	1.15962	1.36211	1.14665	1.07281	1.13028	1.12462	1.36446	1.16435	1.14721	1.16339	1.02127		1.16975	0.0967723
3.91667	1.1952	1.16017	1.15606	1.36972	1.13575	1.07103	1.10743	1.11423	1.42443	1.15967	1.15407	1.18591	1.03811		1.17475	0.108496
4	1.20195	1.15713	1.15501	1.3786	1.14123	1.07441	1.11293	1.10579	1.47025	1.16715	1.14221	1.18222	1.03789		1.17898	0.118937
4.08333	1.20567	1.16529	1.16295	1.39176	1.14595	1.06419	1.09482	1.10932	1.49352	1.18565	1.16108	1.17255	1.01241		1.18194	0.128973
4.16667	1.20386	1.15799	1.15403	1.39541	1.15412	1.0709	1.10685	1.09913	1.53832	1.17774	1.16897	1.18385	1.02304		1.18725	0.136955
4.25	1.19472	1.17333	1.16485	1.40995	1.14914	1.07831	1.09489	1.0726	1.56817	1.18708	1.17117	1.19286	1.01917		1.19048	0.146871
4.33333	1.19993	1.16696	1.15835	1.40234	1.14102	1.07137	1.10204	1.05632	1.57618	1.17688	1.16394	1.20009	1.03703		1.18865	0.147835
4.41667	1.2115	1.17975	1.15826	1.41231	1.14003	1.0871	1.11066	1.04483	1.58383	1.18014	1.17319	1.19064	1.02979		1.19246	0.150699
4.5	1.20065	1.17523	1.17113	1.42936	1.14517	1.09392	1.11694	1.04325	1.63175	1.17929	1.15765	1.19515	1.04226		1.1986	0.161578
4.58333	1.19594	1.17863	1.15249	1.4402	1.13426	1.07926	1.11568	1.05954	1.66796	1.18867	1.17535	1.1958	1.03156		1.20118	0.171818
4.66667	1.19753	1.17833	1.14979	1.45341	1.14085	1.08381	1.11709	1.04579	1.66192	1.20088	1.16776	1.18286	1.02855		1.20066	0.172954
4.75	1.19852	1.16978	1.14948	1.44827	1.13937	1.06845	1.12793	1.03	1.65967	1.21829	1.17432	1.18693	1.03268		1.20028	0.17336
4.83333	1.19896	1.17217	1.15147	1.45558	1.13399	1.0711	1.11856	1.03548	1.65315	1.22771	1.18402	1.19368	1.02769		1.20181	0.173008
4.91667	1.20218	1.18085	1.14649	1.46573	1.14421	1.0801	1.12361	1.04109	1.63829	1.19143	1.1926	1.19012	1.03578		1.2025	0.168729
5	1.20147	1.18156	1.14843	1.47923	1.14423	1.08503	1.13479	1.04346	1.62107	1.18116	1.17875	1.19005	1.03496		1.20186	0.166195
5.08333	1.1911	1.18493	1.15477	1.51155	1.14583	1.08134	1.14411	1.05276	1.591	1.1806	1.17373	1.19314	1.02595		1.20237	0.164683
5.16667	1.20415	1.19927	1.15447	1.52333	1.13815	1.07039	1.14035	1.07298	1.57167	1.18755	1.18474	1.19307	1.03564		1.20583	0.16127
5.25	1.21329	1.19484	1.15651	1.50555	1.14841	1.07159	1.14763	1.11731	1.57359	1.19367	1.18303	1.18163	1.02752		1.20881	0.156301
5.33333	1.21999	1.19498	1.15546	1.39298	1.15586	1.07684	1.14044	1.11608	1.55139	1.20126	1.17503	1.20729	1.03702		1.20189	0.134791
5.41667	1.20548	1.19286	1.15333	1.39027	1.14773	1.07779	1.13501	1.10171	1.53187	1.21232	1.18814	1.19792	1.03043		1.1973	0.132008
5.5	1.22061	1.19769	1.15069	1.40431	1.14657	1.09328	1.15818	1.09708	1.53028	1.21831	1.18798	1.1912	1.03017		1.20203	0.132168
5.58333	1.22603	1.19771	1.15658	1.415	1.14437	1.09021	1.16779	1.09936	1.50705	1.22297	1.18896	1.19834	1.02637		1.20313	0.129118
5.66667	1.22135	1.19491	1.15135	1.38409	1.14985	1.08304	1.13437	1.12276	1.50609	1.24347	1.18679	1.18074	1.0434		1.20017	0.123779
5.75	1.2247	1.20079	1.14667	1.39116	1.13683	1.09056	1.12741	1.10338	1.49284	1.25589	1.19322	1.19589	1.03216		1.19935	0.125059
5.83333	1.23396	1.19828	1.16343	1.39861	1.13553	1.08902	1.14483	1.08888	1.46303	1.24627	1.16878	1.19996	1.02622		1.19668	0.121161
5.91667	1.23001	1.18807	1.16865	1.40125	1.12547	1.09339	1.13247	1.09997	1.46434	1.26334	1.16943	1.19716	1.0301		1.1972	0.121659
6	1.23731	1.19318	1.16694	1.40518	1.13586	1.08528	1.1494	1.08924	1.5316	1.28069	1.18364	1.20448	1.03671		1.20765	0.135215

## Sheet: Sheet2
Fig. 5 (d)
Time (min)	Inverse of normalized fluorescence intensity
0	1
0.5	0.999924
1.00002	0.999962
1.50002	1.00016
2.00003	0.99959
2.50003	0.999988
3.00005	0.999912
3.50005	0.998668
4.00007	0.999716
4.50007	0.998868
5.00008	0.999926
5.50008	0.999756
6.0001	0.999399
6.5001	0.999454
7.00012	0.99883
7.50012	0.999256
8.00012	0.999968
8.50013	0.999668
9.00013	0.999651
9.50015	0.999221
10.0001	0.999216
10.5002	0.998961
11.0002	0.999159
11.5002	0.999633
12.0002	0.998808
12.5002	0.99834
13.0002	0.999115
13.5002	0.998963
14.0002	0.99949
14.5002	0.999403
15.0002	1.00003
15.5002	1.00002
16.0003	0.999235
16.5003	0.999106
17.0003	0.999267
17.5003	0.999428
18.0003	0.998267
18.5003	0.998014
19.0003	0.999033
19.5003	0.999479
20.0003	0.99973
20.5003	0.999475
21.0003	0.998662
21.5003	0.999677
22.0004	0.999779
22.5004	0.999725
23.0004	0.999302
23.5004	0.999308
24.0004	0.999345
24.5004	0.998871
25.0004	0.999212
25.5004	0.999306
26.0004	0.999858
26.5004	0.999859
27.0004	0.999726
27.5004	0.999793
28.0004	0.999734
28.5004	0.999541
29.0005	1.00132
29.5005	1.00104
30.0005	1.00067
30.5005	1.0012
31.0005	0.999464
31.5005	1.00041
32.0005	0.999883
32.5005	1.00028
33.0005	0.997994
33.5005	0.999765
34.0005	0.999545
34.5005	1.00019
35.0005	0.999566
35.5005	0.999708
36.0005	1.00031
36.5006	0.99951
37.0006	0.999983
37.5006	0.998539
38.0006	0.999086
38.5006	0.999112
39.0006	0.998846
39.5006	0.999427
40.0006	0.999325
40.5006	1.00007
41.0006	0.999648
41.5007	0.998926
42.0007	0.999782
42.5007	1.00009
43.0007	0.999618
43.5007	0.998936
44.0007	0.999536
44.5007	1.0001
45.0007	0.999486
45.5007	0.999023
46.0007	0.99907
46.5007	0.999079
47.0007	0.999435
47.5007	0.999228
48.0008	0.999826
48.5008	0.999207
49.0008	0.999866
49.5008	1.00029
50.0008	1.00014
50.5008	0.999052
51.0008	0.999824
51.5008	0.999597
52.0008	0.998669
52.5008	0.999644
53.0008	0.999703
53.5008	1.00021
54.0008	1.00066
54.5008	1.00054
55.0008	1.0007
55.5009	1.00021
56.0009	1.00068
56.5009	1.00076
57.0009	1.00013
57.5009	0.999755
58.0009	0.999553
58.5009	0.999384
59.0009	0.999975
59.5009	1.00004
60.0009	0.999415
60.5009	0.99961
61.0009	0.999147
61.5009	1.00014
62.001	0.999553
62.501	0.998879
63.001	0.999742
63.501	0.999154
64.001	0.999118
64.501	0.999141
65.001	0.998556
65.501	0.998918
66.001	0.998939
66.501	0.999688
67.001	0.998717
67.5011	0.998937
68.0011	0.998304
68.5011	0.999069
69.0011	0.999227
69.5011	0.99927
70.0011	0.999544
70.5011	0.99927
71.0011	0.998552
71.5011	0.998995
72.0011	0.998887
72.5011	0.999001
73.0011	0.999055
73.5011	0.998685
74.0012	0.998671
74.5012	0.998967
75.0012	0.998927
75.5012	0.99863
76.0012	0.999059
76.5012	0.999203
77.0012	0.999386
77.5012	0.999359
78.0012	0.998578
78.5012	0.997911
79.0012	0.999415
79.5012	0.999151
80.0012	0.998524
80.5012	0.998201
81.0012	1.00017
81.5013	0.998541
82.0013	0.999351
82.5013	0.998954
83.0013	0.999565
83.5013	0.998397
84.0013	0.99855
84.5013	0.998696
85.0013	0.999139
85.5013	0.99901
86.0013	0.999531
86.5014	0.999864
87.0014	0.999378
87.5014	0.999951
88.0014	0.998622
88.5014	0.99997
89.0014	0.998436
89.5014	0.997986
90.0014	0.998423
90.5014	0.998958
91.0014	0.999022
91.5014	0.99929
92.0014	0.999621
92.5014	0.999711
93.0014	1.00042
93.5015	0.999484
94.0015	0.999622
94.5015	0.999616
95.0015	0.999237
95.5015	0.998899
96.0015	0.99902
96.5015	0.998697
97.0015	0.998829
97.5015	0.999742
98.0015	0.999329
98.5015	0.999564
99.0015	1.00024
99.5015	1.00074
100.002	0.999717
100.502	0.999045
101.002	0.999193
101.502	0.998959
102.002	0.999584
102.502	0.999105
103.002	0.998897
103.502	0.999314
104.002	0.998742
104.502	0.99883
105.002	0.998421
105.502	1.00002
106.002	0.99961
106.502	0.999078
107.002	0.99955
107.502	0.999874
108.002	0.999576
108.502	0.998985
109.002	0.99838
109.502	0.998105
110.002	0.998831
110.502	0.998577
111.002	0.998926
111.502	0.999008
112.002	0.999378
112.502	0.998345
113.002	0.999515
113.502	0.999539
114.002	0.999373
114.502	1.00008
115.002	0.99969
115.502	0.999594
116.002	1.00036
116.502	0.99919
117.002	0.99917
117.502	0.998776
118.002	0.99895
118.502	0.998131
119.002	0.998773
119.502	0.998667
120.002	0.99875
120.502	0.999662
121.002	0.998725
121.502	0.998649
122.002	0.998708
122.502	0.998497
123.002	0.998623
123.502	0.998906
124.002	0.998511
124.502	0.998596
125.002	0.997698
125.502	0.998242
126.002	0.998283
126.502	0.998
127.002	0.997801
127.502	0.998879
128.002	0.99904
128.502	0.998036
129.002	0.999617
129.502	0.999806
130.002	0.998431
130.502	0.998253
131.002	0.998283
131.502	0.998371
132.002	0.998479
132.502	0.998115
133.002	0.998992
133.502	0.998877
134.002	0.998084
134.502	0.998983
135.002	0.997884
135.502	0.999621
136.002	0.998424
136.502	0.99934
137.002	0.99878
137.502	0.998977
138.002	0.999012
138.502	0.999061
139.002	0.997612
139.502	0.99895
140.002	0.998612
140.502	0.999153
141.002	0.999413
141.502	0.999107
142.002	0.999294
142.502	1.00005
143.002	1.00017
143.502	0.99945
144.002	1.00045
144.502	0.999263
145.002	0.999861
145.502	0.998323
146.002	0.999123
146.502	0.999034
147.002	0.999311
147.502	0.998805
148.002	0.998378
148.502	1.00002
149.002	0.999581
149.502	0.999189
150.002	0.999673
150.502	0.998581
151.002	0.99989
151.502	1.00052
152.002	1.00022
152.502	0.999529
153.002	1.00021
153.502	1.00018
154.002	0.999985
154.502	0.999455
155.002	0.999671
155.502	0.99968
156.002	0.999619
156.502	0.99969
157.002	1.00033
157.502	0.999448
158.002	1.0001
158.502	0.99993
159.002	0.999508
159.502	0.998559
160.002	0.998784
160.502	0.997941
161.002	0.998515
161.502	0.99845
162.002	0.999086
162.503	0.997596
163.003	0.999273
163.503	0.999392
164.003	0.99804
164.503	0.997223
165.003	0.997359
165.503	0.997347
166.003	0.998983
166.503	0.998107
167.003	0.998732
167.503	0.999238
168.003	0.997836
168.503	0.997348
169.003	0.999214
169.503	0.999246
170.003	0.99884
170.503	0.999255
171.003	0.998463
171.503	0.998043
172.003	0.997963
172.503	0.998229
173.003	0.998163
173.503	0.99886
174.003	0.997373
174.503	0.998164
175.003	0.996271
175.503	0.996506
176.003	0.997136
176.503	0.997021
177.003	0.996783
177.503	0.997085
178.003	0.997052
178.503	0.996836
179.003	0.99808
179.503	0.996747
180.003	0.997499
180.503	0.99677
181.003	0.998167
181.503	0.998263
182.003	0.997832
182.503	0.998655
183.003	0.997884
183.503	0.999333
184.003	0.998802
184.503	0.999207
185.003	0.998466
185.503	0.999438
186.003	0.998833
186.503	0.999487
187.003	0.997844
187.503	0.998244
188.003	0.998618
188.503	0.999005
189.003	0.999234
189.503	0.997402
190.003	0.999003
190.503	0.999227
191.003	0.997833
191.503	0.998836
192.003	1.00013
192.503	0.99935
193.003	0.998519
193.503	0.999072
194.003	0.998795
194.503	0.998732
195.003	0.998638
195.503	0.998764
196.003	0.998493
196.503	0.998188
197.003	0.998913
197.503	0.998909
198.003	0.999026
198.503	0.99995
199.003	0.999056
199.503	0.999923
200.003	0.998504
200.503	0.999107
201.003	0.999469
201.503	0.999258
202.003	0.999661
202.503	0.999182
203.003	0.99903
203.503	0.998634
204.003	0.999257
204.503	0.998578
205.003	0.998837
205.503	0.999944
206.003	0.999715
206.503	0.999957
207.003	0.999239
207.503	0.999505
208.003	0.998709
208.503	0.999189
209.003	0.998253
209.503	0.999749
210.003	0.998842
210.503	0.999203
211.003	0.999058
211.503	0.999393
212.003	1.00023
212.503	0.999491
213.003	0.999671
213.503	0.99916
214.003	0.99955
214.503	0.999073
215.003	0.998994
215.503	0.998738
216.003	0.99767
216.503	0.997935
217.003	0.999077
217.503	0.999376
218.003	0.999259
218.503	0.999647
219.003	0.99904
219.503	0.999767
220.003	0.99983
220.503	0.99914
221.003	0.998571
221.503	0.998319
222.003	0.998464
222.503	0.999435
223.003	0.998814
223.503	0.998512
224.003	0.997963
224.503	0.999418
225.003	0.999416
225.503	0.999349
226.003	1.00002
226.504	0.999173
227.004	1.00039
227.504	1.0005
228.004	0.998819
228.504	0.999492
229.004	0.999379
229.504	0.999776
230.004	1.00102
230.504	0.999077
231.004	1.00024
231.504	1.00008
232.004	0.999588
232.504	0.999574
233.004	0.999071
233.504	1.00027
234.004	0.999471
234.504	0.999164
235.004	0.999722
235.504	0.997612
236.004	0.997965
236.504	0.997652
237.004	0.998241
237.504	0.997717
238.004	0.996467
238.504	0.998106
239.004	0.999207
239.504	0.997071
240.004	0.997994
240.504	0.998013
241.004	0.997622
241.504	0.997458
242.004	0.998071
242.504	0.997859
243.004	0.99641
243.504	0.997266
244.004	0.998682
244.504	0.997495
245.004	0.997871
245.504	0.998754
246.004	0.997677
246.504	0.998807
247.004	0.997816
247.504	0.997726
248.004	0.997057
248.504	0.997175
249.004	0.997383
249.504	0.997264
250.004	0.997906
250.504	0.997852
251.004	0.998273
251.504	0.998183
252.004	0.998428
252.504	0.999087
253.004	0.998092
253.504	0.997321
254.004	0.997288
254.504	0.997761
255.004	0.997085
255.504	0.996898
256.004	0.996478
256.504	0.995531
257.004	0.995771
257.504	0.996836
258.004	0.995802
258.504	0.996636
259.004	0.996194
259.504	0.997121
260.004	0.9959
260.504	0.995983
261.004	0.996395
261.504	0.996136
262.004	0.99559
262.504	0.995925
263.004	0.995661
263.504	0.996091
264.004	0.997603
264.504	0.99709
265.004	0.996882
265.504	0.997207
266.004	0.996553
266.504	0.996668
267.004	0.997511
267.504	0.996674
268.004	0.996334
268.504	0.995999
269.004	0.996602
269.504	0.996789
270.004	0.996085
270.504	0.995545
271.004	0.996235
271.504	0.995296
272.004	0.996238
272.504	0.995844
273.004	0.996701
273.504	0.996686
274.004	0.996485
274.504	0.996798
275.004	0.995093
275.504	0.995855
276.004	0.995541
276.504	0.995513
277.004	0.996634
277.504	0.995858
278.004	0.99616
278.504	0.996263
279.004	0.995213
279.504	0.996625
280.004	0.997223
280.504	0.997063
281.004	0.997343
281.504	0.996359
282.004	0.996131
282.504	0.996269
283.004	0.99595
283.504	0.997127
284.004	0.996989
284.504	0.997061
285.004	0.996886
285.504	0.996537
286.004	0.996232
286.504	0.997096
287.004	0.996536
287.504	0.995939
288.004	0.996158
288.504	0.996281
289.005	0.996544
289.505	0.996315
290.005	0.997187
290.505	0.996961
291.005	0.997099
291.505	0.995886
292.005	0.996532
292.505	0.997494
293.005	0.997304
293.505	0.997563
294.005	0.997305
294.505	0.995925
295.005	0.997457
295.505	0.996866
296.005	0.99729
296.505	0.996901
297.005	0.997333
297.505	0.997399
298.005	0.997222
298.505	0.99721
299.005	0.997744
299.505	0.996813
300.005	0.997372
300.505	0.996826
301.005	0.996876
301.505	0.996508
302.005	0.995804
302.505	0.996841
303.005	0.996029
303.505	0.996347
304.005	0.996599
304.505	0.996658
305.005	0.997171
305.505	0.997084
306.005	0.997403
306.505	0.99709
307.005	0.997378
307.505	0.996555
308.005	0.997602
308.505	0.997525
309.005	0.996496
309.505	0.996718
310.005	0.996826
310.505	0.996675
311.005	0.995729
311.505	0.997249
312.005	0.997071
312.505	0.997099
313.005	0.996857
313.505	0.997138
314.005	0.997606
314.505	0.996679
315.005	0.9963
315.505	0.997258
316.005	0.99663
316.505	0.996711
317.005	0.997372
317.505	0.997476
318.005	0.99712
318.505	0.997585
319.005	0.996775
319.505	0.99774
320.005	0.997588
320.505	0.997348
321.005	0.997585
321.505	0.997622
322.005	0.99771
322.505	0.997806
323.005	0.997989
323.505	0.996781
324.005	0.998411
324.505	0.998316
325.005	0.997663
325.505	0.998027
326.005	0.997983
326.505	0.997866
327.005	0.997275
327.505	0.998506
328.005	0.997344
328.505	0.99765
329.005	0.997984
329.505	0.997489
330.005	0.996613
330.505	0.997548
331.005	0.997031
331.505	0.996897
332.005	0.997161
332.505	0.998034
333.005	0.998093
333.505	0.998284
334.005	0.997525
334.505	0.998317
335.005	0.997698
335.505	0.997409
336.005	0.997617
336.505	0.996966
337.005	0.997153
337.505	0.997445
338.005	0.997481
338.505	0.997868
339.005	0.998545
339.505	0.998092
340.005	0.997448
340.505	0.998099
341.005	0.997755
341.505	0.998178
342.005	0.996834
342.505	0.998285
343.005	0.9975
343.505	0.997425
344.005	0.99775
344.505	0.997476
345.005	0.997609
345.505	0.997887
346.005	0.997699
346.505	0.997017
347.005	0.99808
347.505	0.996549
348.005	0.997206
348.505	0.996927
349.005	0.997043
349.505	0.99785
350.005	0.9966
350.505	0.997052
351.005	0.997792
351.505	0.998689
352.005	0.99792
352.505	0.998443
353.005	0.997856
353.505	0.998846
354.006	0.997892
354.506	0.998
355.006	0.997865
355.506	0.998181
356.006	0.997222
356.506	0.997948
357.006	0.997966
357.506	0.997763
358.006	0.997625
358.506	0.998199
359.006	0.998203
359.506	0.999226
360.006	0.998031
360.506	0.998439
361.006	0.998389
361.506	0.998208
362.006	0.999152
362.506	0.998063
363.006	0.998656
363.506	0.998105
364.006	0.998197
364.506	0.998277
365.006	0.998088
365.506	0.998781
366.006	0.997952
366.506	0.99833
367.006	0.998229
367.506	0.998471
368.006	0.998146
368.506	0.999096
369.006	0.999147
369.506	0.997081
370.006	0.998276
370.506	0.997627
371.006	0.997867
371.506	0.998521
372.006	0.999105
372.506	0.998984
373.006	0.998933
373.506	0.998634
374.006	0.9988
374.506	0.998145
375.006	0.998255
375.506	0.999188
376.006	0.997892
376.506	0.998189
377.006	0.99859
377.506	0.998582
378.006	0.999201
378.506	0.998875
379.006	0.998304
379.506	0.998301
380.006	0.997928
380.506	0.998612
381.006	0.998713
381.506	0.9988
382.006	0.998634
382.506	0.997767
383.006	0.998169
383.506	0.999301
384.006	0.998606
384.506	0.999426
385.006	0.998689
385.506	0.999018
386.006	0.998709
386.506	0.997707
387.006	0.998321
387.506	0.998533
388.006	0.998321
388.506	0.998679
389.006	0.999662
389.506	0.998153
390.006	0.998161
390.506	0.998999
391.006	0.999233
391.506	0.998597
392.006	0.998241
392.506	0.99767
393.006	0.996851
393.506	0.998057
394.006	0.998955
394.506	0.997985
395.006	0.998374
395.506	0.998708
396.006	0.998541
396.506	0.998798
397.006	0.998242
397.506	0.999022
398.006	0.997524
398.506	0.997951
399.006	0.99821
399.506	0.997728
400.006	0.997241
400.506	0.997382
401.006	0.998693
401.506	0.997508
402.006	0.997796
402.506	0.998455
403.006	0.996394
403.506	0.998015
404.006	0.998112
404.506	0.998077
405.006	0.997336
405.506	0.998353
406.006	0.997925
406.506	0.998207
407.006	0.998719
407.506	0.997884
408.006	0.997233
408.506	0.997666
409.006	0.998894
409.506	0.9988
410.006	0.998731
410.506	0.99833
411.006	0.998168
411.506	0.99854
412.006	0.999265
412.506	0.997964
413.006	0.997823
413.506	0.997773
414.006	0.996841
414.506	0.998774
415.006	0.998434
415.506	0.998817
416.006	0.998868
416.506	0.99837
417.006	0.998785
417.506	0.998537
418.006	0.997981
418.506	0.998184
419.007	0.997317
419.507	0.997374
420.007	0.997793
420.507	0.998634
421.007	0.998698
421.507	0.99716
422.007	0.99897
422.507	0.999486
423.007	0.998989
423.507	0.998662
424.007	0.998274
424.507	0.998536
425.007	0.997256
425.507	0.997742
426.007	0.998745
426.507	0.999159
427.007	0.998055
427.507	0.998531
428.007	0.998992
428.507	0.999279
429.007	0.9973
429.507	0.998385
430.007	0.998932
430.507	0.998507
431.007	0.998319
431.507	0.997886
432.007	0.998519
432.507	0.99833
433.007	0.998491
433.507	0.998961
434.007	0.998385
434.507	0.999429
435.007	0.999447
435.507	0.998811
436.007	0.998716
436.507	0.99833
437.007	0.997899
437.507	0.997531
438.007	0.997631
438.507	0.996989
439.007	0.99791
439.507	0.998153
440.007	0.998965
440.507	0.998042
441.007	0.999101
441.507	0.999438
442.007	0.999551
442.507	0.997614
443.007	0.998056
443.507	0.998302
444.007	0.99794
444.507	0.998755
445.007	0.998417
445.507	0.997887
446.007	0.997283
446.507	0.998336
447.007	0.998432
447.507	0.998762
448.007	0.998228
448.507	0.999275
449.007	1.00027
449.507	0.999378
450.007	0.999396
450.507	0.998677
451.007	0.999542
451.507	0.99868
452.007	0.998016
452.507	0.998175
453.007	0.997953
453.507	0.99929
454.007	0.99845
454.507	0.999497
455.007	0.998722
455.507	0.998892
456.007	0.999314
456.507	0.999225
457.007	0.997514
457.507	0.999369
458.007	0.998794
458.507	0.997874
459.007	0.997949
459.507	0.998304
460.007	0.998857
460.507	0.998447
461.007	0.999288
461.507	0.999449
462.007	0.999434
462.507	0.998801
463.007	0.998773
463.507	0.997771
464.007	0.999062
464.507	0.999579
465.007	0.998902
465.507	0.99856
466.007	0.999064
466.507	0.998905
467.007	0.999688
467.507	0.99921
468.007	0.998053
468.507	0.999306
469.007	0.998143
469.507	0.998638
470.007	0.998548
470.507	0.999122
471.007	0.997886
471.507	0.998558
472.007	0.999038
472.507	0.998457
473.007	0.99882
473.507	0.997903
474.007	0.999008
474.507	0.996276
475.007	0.998396
475.507	0.997042
476.007	0.997686
476.507	0.997487
477.007	0.997756
477.507	0.998301
478.007	0.997705
478.507	0.997733
479.007	0.998493
479.507	0.998555
480.007	0.998271

## Sheet: Sheet3
Fig. 5 (e)
Time (min)	Inverse of normalized fluorescence intensity
0	1
0.5	1.00008
1	0.999919
1.5	0.999994
2	0.999678
2.5	0.999422
3	0.999294
3.5	0.998384
4	0.998675
4.5	0.998137
5	0.998233
5.5	0.997773
6	0.998085
6.5	0.998023
7	0.997743
7.5	0.997675
8	0.996955
8.5	0.997401
9	0.997362
9.5	0.997054
10	0.996587
10.5	0.996357
11	0.996502
11.5	0.996451
12	0.996269
12.5	0.996654
13	0.996251
13.5	0.996078
14	0.996177
14.5	0.995875
15	0.996137
15.5	0.995667
16	0.995565
16.5	0.995586
17	0.995188
17.5	0.995026
18	0.995403
18.5	0.995334
19	0.995432
19.5	0.995438
20	0.995791
20.5	0.996054
21	0.99589
21.5	0.996324
22	0.997092
22.5	0.996319
23	0.996734
23.5	0.996286
24	0.996016
24.5	0.996164
25	0.996474
25.5	0.995822
26	0.996372
26.5	0.995979
27	0.996128
27.5	0.996387
28	0.996221
28.5	0.996279
29	0.996458
29.5	0.996561
30	0.996178
30.5	0.996051
31	0.995691
31.5	0.995588
32	0.99534
32.5	0.994793
33	0.995031
33.5	0.995201
34	0.993836
34.5	0.99455
35	0.993678
35.5	0.994151
36	0.993952
36.5	0.993732
37	0.994362
37.5	0.993682
38	0.994053
38.5	0.993489
39	0.994163
39.5	0.994378
40	0.994503
40.5	0.994244
41	0.994048
41.5	0.994304
42	0.994319
42.5	0.994489
43	0.994197
43.5	0.994327
44	0.994257
44.5	0.994542
45	0.994567
45.5	0.993591
46	0.994209
46.5	0.993399
47	0.99387
47.5	0.994438
48	0.993947
48.5	0.994254
49	0.99487
49.5	0.994667
50	0.9951
50.5	0.995708
51	0.994742
51.5	0.995117
52	0.995174
52.5	0.994997
53	0.995145
53.5	0.995286
54	0.995738
54.5	0.995684
55	0.995354
55.5	0.995677
56	0.996055
56.5	0.996055
57	0.995907
57.5	0.995917
58	0.996496
58.5	0.996305
59	0.996291
59.5	0.996496
60	0.995845
60.5	0.996208
61	0.996309
61.5	0.996217
62	0.995766
62.5	0.995225
63	0.995126
63.5	0.994878
64	0.995061
64.5	0.994988
65	0.994887
65.5	0.996354
66	0.995778
66.5	0.996516
67	0.995901
67.5	0.996802
68	0.996962
68.5	0.996948
69	0.99707
69.5	0.997373
70	0.99688
70.5	0.99717
71	0.997212
71.5	0.997372
72	0.997068
72.5	0.996767
73	0.997419
73.5	0.99743
74	0.997123
74.5	0.997763
75	0.997548
75.5	0.997156
76	0.99791
76.5	0.997598
77	0.998011
77.5	0.997992
78	0.99782
78.5	0.998304
79	0.998141
79.5	0.99869
80	0.998744
80.5	0.998507
81	0.998746
81.5	0.99858
82	0.999201
82.5	0.998731
83	0.998665
83.5	0.998641
84	0.99861
84.5	0.998573
85	0.998655
85.5	0.998483
86	0.998382
86.5	0.998059
87	0.997557
87.5	0.997307
88	0.997447
88.5	0.997268
89	0.998018
89.5	0.997869
90	0.997413
90.5	0.998046
91	0.997436
91.5	0.997661
92	0.997276
92.5	0.997336
93	0.99798
93.5	0.997355
94	0.997391
94.5	0.997505
95	0.997356
95.5	0.997398
96	0.997615
96.5	0.998097
97	0.998425
97.5	0.998113
98	0.99677
98.5	0.996711
99	0.996414
99.5	0.996433
100	0.996008
100.5	0.99652
101	0.996585
101.5	0.996674
102	0.996326
102.5	0.996036
103	0.996092
103.5	0.995596
104	0.995457
104.5	0.995584
105	0.995922
105.5	0.996216
106	0.996741
106.5	0.99691
107	0.996116
107.5	0.996721
108	0.997431
108.5	0.996878
109	0.997422
109.5	0.997078
110	0.997142
110.5	0.997523
111	0.996929
111.5	0.996628
112	0.996226
112.5	0.996396
113	0.99654
113.5	0.996715
114	0.996905
114.5	0.9968
115	0.996537
115.5	0.997373
116	0.996933
116.5	0.997775
117	0.997309
117.5	0.996645
118	0.996583
118.5	0.99614
119	0.997141
119.5	0.996418
120	0.996708
120.5	0.996442
121	0.997015
121.5	0.997228
122	0.996579
122.5	0.997353
123	0.997576
123.5	0.997525
124	0.997458
124.5	0.996506
125	0.996407
125.5	0.996093
126	0.995523
126.5	0.996853
127	0.996599
127.5	0.996538
128	0.996324
128.5	0.996529
129	0.996979
129.5	0.997107
130	0.996694
130.5	0.996373
131	0.995191
131.5	0.995257
132	0.995778
132.5	0.995759
133	0.995545
133.5	0.996051
134	0.995784
134.5	0.99696
135	0.996598
135.5	0.996285
136	0.997214
136.5	0.996321
137	0.996117
137.5	0.995883
138	0.996107
138.5	0.996006
139	0.996013
139.5	0.996265
140	0.996126
140.5	0.996426
141	0.997009
141.5	0.99714
142	0.997906
142.5	0.997186
143	0.99714
143.5	0.996756
144	0.996671
144.5	0.995897
145	0.99651
145.5	0.996624
146	0.996962
146.5	0.996469
147	0.997313
147.5	0.997509
148	0.998037
148.5	0.997092
149	0.997447
149.5	0.997077
150	0.997378
150.5	0.99641
151	0.996478
151.5	0.997468
152	0.99736
152.5	0.997903
153	0.997665
153.5	0.997334
154	0.997398
154.5	0.996658
155	0.997147
155.5	0.997052
156	0.996374
156.5	0.996204
157	0.996671
157.5	0.996772
158	0.997608
158.5	0.996983
159	0.997721
159.5	0.996965
160	0.998332
160.5	0.998548
161	0.998082
161.5	0.998621
162	0.997683
162.5	0.997904
163	0.997585
163.5	0.998445
164	0.997788
164.5	0.997935
165	0.998852
165.5	0.997848
166	0.998634
166.5	0.998487
167	0.999382
167.5	0.999508
168	0.998981
168.5	0.99912
169	0.998897
169.5	0.998766
170	0.998836
170.5	0.999307
171	0.999433
171.5	0.999792
172	1.00019
172.5	0.999788
173	1.00066
173.5	1.00071
174	1.00031
174.5	0.999331
175	0.999271
175.5	0.999715
176	0.999499
176.5	0.999636
177	0.999791
177.5	0.999853
178	1.00003
178.5	1.0001
179	1.0002
179.5	1.00103
180	0.999969
