# Supplementary material for: Collective cell migration of Dictyostelium without cAMP oscillations at multicellular stages
Source: Commun Biol. 2019 Jan 24;2:34. doi: 10.1038/s42003-018-0273-6 (PMC6345914; doi:10.1038/s42003-018-0273-6)
Supplement: Supplementary file 17 — Supplementary Data 5 [file 42003_2018_273_MOESM17_ESM.xlsx]

## Sheet: Sheet1
Fig. 6 (b)
Time (min)	Inverse of normalized fluorescence intensity of Flamindo2	Fluorescence intensity of ecmAO::mRFP
0	1	1654.76
0.5	1.00222	1654.53
1	0.999706	1655.01
1.5	0.994976	1654.73
2	0.983018	1654.63
2.5	0.973533	1654.9
3	0.993898	1654.61
3.5	1.00255	1654.75
4	1.00454	1654.3
4.5	0.997126	1654.48
5	0.983307	1654.69
5.5	0.983905	1654.55
6	0.976389	1654.64
6.5	0.995683	1654.78
7	1.00328	1654.39
7.5	1.00403	1654.64
8	0.998783	1654.68
8.5	0.985058	1654.81
9	0.973739	1654.5
9.5	0.987127	1655.02
10	0.998324	1654.59
10.5	0.995569	1654.73
11	0.994886	1654.61
11.5	0.989743	1654.45
12	0.969888	1654.78
12.5	0.984493	1654.62
13	0.990004	1654.54
13.5	0.994697	1654.57
14	0.968591	1654.48
14.5	0.984376	1654.52
15	0.981764	1654.29
15.5	0.96317	1654.43
16	0.975417	1654.42
16.5	0.997725	1654.8
17	0.999381	1654.93
17.5	0.988835	1654.66
18	0.973239	1654.52
18.5	0.983752	1654.61
19	0.970762	1654.69
19.5	0.989247	1654.57
20	1.0053	1654.82
20.5	1.00393	1654.59
21	0.989902	1654.77
21.5	0.984115	1654.65
22	0.990464	1654.39
22.5	0.979583	1654.66
23	0.993349	1654.83
23.5	1.00656	1654.82
24	1.00303	1654.6
24.5	0.984968	1654.43
25	0.981382	1654.38
25.5	0.978772	1654.51
26	0.984085	1654.47
26.5	0.999284	1654.4
27	0.998864	1654.41
27.5	0.983272	1654.29
28	0.977885	1654.49
28.5	0.980921	1654.45
29	0.973225	1654.55
29.5	0.98697	1654.1
30	0.99477	1653.97
30.5	0.977596	1654.05
31	0.976185	1654.06
31.5	0.982586	1654
32	0.972389	1654.24
32.5	0.989683	1653.89
33	0.999534	1654.11
33.5	0.988019	1653.83
34	0.974997	1654.05
34.5	0.981599	1653.95
35	0.985683	1654.11
35.5	0.997654	1654.4
36	0.994247	1654.38
36.5	0.978905	1654.39
37	0.982661	1654.24
37.5	0.977036	1654.31
38	0.983479	1653.86
38.5	0.995729	1653.94
39	0.989569	1654.2
39.5	0.984517	1653.76
40	0.988538	1654.34
40.5	0.974436	1654.01
41	0.986218	1654.22
41.5	0.987849	1654.06
42	0.98377	1653.49
42.5	0.978573	1653.91
43	0.970782	1653.81
43.5	0.974338	1653.88
44	0.976777	1653.65
44.5	0.978862	1653.93
45	0.988151	1653.9
45.5	0.990864	1653.89
46	0.98849	1653.98
46.5	0.97572	1653.85
47	0.970872	1654.14
47.5	0.983852	1653.83
48	0.989202	1653.88
48.5	0.988941	1653.67
49	0.986133	1653.53
49.5	0.978274	1653.64
50	0.973136	1654.07
50.5	0.980558	1654.07
51	0.983944	1653.73
51.5	0.976312	1653.84
52	0.969409	1653.79
52.5	0.973582	1653.98
53	0.978669	1653.93
53.5	0.978344	1654.01
54	0.988398	1653.64
54.5	0.981338	1653.91
55	0.975498	1653.85
55.5	0.988303	1653.77
56	0.990938	1653.7
56.5	0.984756	1653.25
57	0.978799	1653.46
57.5	0.984431	1653.56
58	0.983539	1653.31
58.5	0.981099	1653.27
59	0.989092	1653.41
59.5	0.989936	1653.24
60	0.98211	1653.24
60.5	0.980867	1653.44
61	0.982087	1653.52
61.5	0.98881	1653.58
62	0.998949	1653.7
62.5	0.998977	1653.45
63	0.991059	1653.59
63.5	0.980076	1653.61
64	0.974019	1653.59
64.5	0.9813	1653.63
65	0.992483	1653.37
65.5	0.994737	1653.36
66	0.991615	1653.54
66.5	0.980938	1653.63
67	0.967951	1653.5
67.5	0.970977	1653.15
68	0.983393	1653.4
68.5	0.989487	1653.57
69	0.991945	1653.27
69.5	0.988363	1653.41
70	0.978557	1653.35
70.5	0.971111	1653.07
71	0.976176	1653.37
71.5	0.98487	1653.19
72	0.991988	1653.06
72.5	0.992768	1653.37
73	0.986911	1653.62
73.5	0.97882	1653.47
74	0.973386	1653.25
74.5	0.973651	1653.64
75	0.982363	1653.52
75.5	0.991259	1653.22
76	0.993041	1653.49
76.5	0.988653	1653.37
77	0.981346	1653.33
77.5	0.972661	1653.24
78	0.972121	1653.37
78.5	0.980632	1653.2
79	0.988497	1653.25
79.5	0.991304	1653.03
80	0.990688	1653.17
80.5	0.982518	1653.54
81	0.978789	1652.95
81.5	0.974853	1653.34
82	0.977988	1653.23
82.5	0.986987	1653
83	0.991868	1653.24
83.5	0.993798	1653.09
84	0.987146	1653.09
84.5	0.978658	1653.2
85	0.971525	1653.2
85.5	0.968013	1653.53
86	0.975954	1653.58
86.5	0.982558	1653.42
87	0.985962	1653.51
87.5	0.985798	1653.32
88	0.979764	1653.61
88.5	0.973109	1653.56
89	0.969035	1653.34
89.5	0.974238	1653.12
90	0.979867	1653.34
90.5	0.984864	1653.28
91	0.984597	1653.23
91.5	0.981323	1653.51
92	0.973431	1653.44
92.5	0.968584	1653.56
93	0.969015	1653.56
93.5	0.974803	1653.61
94	0.983452	1653.53
94.5	0.988619	1653.6
95	0.989567	1653.51
95.5	0.984924	1653.3
96	0.977381	1653.27
96.5	0.972422	1653.46
97	0.975504	1653.29
97.5	0.981258	1653.41
98	0.98526	1653.55
98.5	0.989573	1653.49
99	0.989572	1653.61
99.5	0.98674	1653.45
100	0.981753	1653.45
100.5	0.97671	1653.32
101	0.980696	1653.1
101.5	0.985973	1652.88
102	0.989885	1653.05
102.5	0.992895	1653.17
103	0.989906	1653.27
103.5	0.985479	1653.29
104	0.982121	1653.39
104.5	0.979112	1653.13
105	0.982989	1653.53
105.5	0.98709	1653.38
106	0.990517	1653.11
106.5	0.992057	1653.52
107	0.991972	1653.36
107.5	0.98942	1653.28
108	0.986636	1653.16
108.5	0.983939	1653.3
109	0.984536	1653.56
109.5	0.989387	1653.43
110	0.992455	1653.39
110.5	0.988985	1653.36
111	0.987137	1653.58
111.5	0.984322	1653.41
112	0.98067	1653.21
112.5	0.980904	1653.32
113	0.984357	1653.18
113.5	0.988053	1653.05
114	0.988923	1653.09
114.5	0.991594	1653.22
115	0.988876	1652.92
115.5	0.986104	1653.52
116	0.98385	1653.18
116.5	0.983941	1653.21
117	0.985954	1653.06
117.5	0.98976	1653.55
118	0.992986	1653.24
118.5	0.995122	1653.21
119	0.995646	1653.28
119.5	0.994786	1652.87
120	0.993345	1652.93
120.5	0.993251	1653.19
121	0.992753	1653.13
121.5	0.994607	1653.23
122	0.997761	1653.32
122.5	1.00025	1653.22
123	1.00143	1652.97
123.5	0.999764	1652.99
124	0.997884	1653.03
124.5	0.996878	1653.09
125	0.995201	1652.94
125.5	0.996272	1652.96
126	0.998483	1652.81
126.5	1.00136	1652.81
127	1.00195	1652.76
127.5	1.00297	1652.92
128	1.00134	1652.97
128.5	0.996896	1653.12
129	0.994993	1653.03
129.5	0.994269	1653.11
130	0.99669	1653.24
130.5	0.998673	1653.21
131	0.998471	1652.76
131.5	1.00074	1653.09
132	0.999253	1653.23
132.5	0.996283	1653.28
133	0.9924	1653.19
133.5	0.990656	1653.22
134	0.990982	1653.14
134.5	0.991656	1652.97
135	0.992939	1653.3
135.5	0.994459	1652.95
136	0.996291	1653.02
136.5	0.992571	1652.77
137	0.989019	1653.18
137.5	0.987902	1653.06
138	0.988788	1653.11
138.5	0.991125	1653.09
139	0.991683	1653.53
139.5	0.994792	1653.06
140	0.995589	1653.02
140.5	0.996327	1653.09
141	0.993061	1652.93
141.5	0.990551	1652.96
142	0.990655	1652.86
142.5	0.992495	1652.51
143	0.99437	1652.46
143.5	0.996	1652.78
144	0.99745	1652.78
144.5	0.998989	1652.69
145	0.998202	1652.97
145.5	0.995155	1652.71
146	0.992682	1652.78
146.5	0.99132	1652.82
147	0.993245	1652.93
147.5	0.996705	1652.98
148	0.998596	1653.09
148.5	1.00154	1652.85
149	1.00308	1652.74
149.5	1.00181	1652.78
150	1.0007	1652.85
150.5	0.99973	1652.74
151	0.9999	1652.77
151.5	0.998096	1652.61
152	0.999668	1653.18
152.5	1.00168	1652.96
153	1.00337	1652.58
153.5	1.0033	1652.62
154	1.00025	1652.78
154.5	1.0001	1652.93
155	0.997868	1652.88
155.5	1.00074	1652.7
156	1.00107	1652.96
156.5	1.00162	1653.04
157	1.00311	1652.96
157.5	1.00139	1652.67
158	0.999473	1653.03
158.5	0.997952	1652.88
159	0.998316	1652.78
159.5	0.99951	1652.82
160	1.00073	1653.05
160.5	1.00236	1652.93
161	1.00108	1652.86
161.5	0.997361	1653.02
162	0.995011	1652.84
162.5	0.996029	1652.79
163	0.996031	1652.96
163.5	0.996567	1653.04
164	0.999311	1652.88
164.5	0.999489	1652.95
165	1	1653.24
165.5	0.999861	1653.02
166	0.998642	1653.1
166.5	0.997263	1652.93
167	1.00065	1652.8
167.5	1.00237	1652.58
168	1.00298	1652.95
168.5	1.0042	1652.85
169	1.00389	1652.88
169.5	1.00409	1652.67
170	1.00395	1652.72
170.5	1.00275	1653.13
171	1.0008	1652.97
171.5	0.998709	1652.88
172	0.997786	1653.04
172.5	0.998327	1653.08
173	0.999466	1652.52
173.5	1.00083	1652.78
174	1.00292	1652.62
174.5	1.00557	1652.58
175	1.00506	1652.86
175.5	1.00501	1652.94
176	1.0041	1652.58
176.5	1.00303	1652.89
177	1.00389	1652.68
177.5	1.00555	1652.74
178	1.00543	1652.81
178.5	1.00745	1652.77
179	1.00814	1652.53
179.5	1.00829	1652.56
180	1.00931	1652.48
180.5	1.00809	1652.52
181	1.0067	1653
181.5	1.00618	1652.94
182	1.00589	1652.76
182.5	1.00738	1652.99
183	1.0095	1652.88
183.5	1.01065	1652.92
184	1.0109	1652.85
184.5	1.01112	1652.85
185	1.01073	1652.59
185.5	1.0108	1652.62
186	1.00993	1652.47
186.5	1.01139	1652.77
187	1.01094	1652.51
187.5	1.01293	1652.84
188	1.01354	1652.29
188.5	1.01408	1652.65
189	1.01526	1652.72
189.5	1.01913	1652.56
190	1.01882	1652.79
190.5	1.01671	1652.8
191	1.01661	1652.7
191.5	1.01812	1652.62
192	1.0179	1652.73
192.5	1.01939	1652.57
193	1.01742	1652.59
193.5	1.01678	1652.74
194	1.01716	1652.8
194.5	1.01645	1652.69
195	1.01612	1653.15
195.5	1.01528	1652.89
196	1.01482	1652.67
196.5	1.01514	1652.66
197	1.01437	1653.01
197.5	1.01526	1652.66
198	1.01426	1652.68
198.5	1.01273	1652.9
199	1.01244	1652.49
199.5	1.01153	1652.86
200	1.01023	1652.82
200.5	1.01206	1652.76
201	1.01155	1653.05
201.5	1.01186	1652.67
202	1.0117	1652.53
202.5	1.01199	1652.5
203	1.01198	1652.66
203.5	1.0113	1652.76
204	1.01206	1652.39
204.5	1.01089	1652.44
205	1.01037	1652.84
205.5	1.00962	1652.62
206	1.00919	1652.51
206.5	1.00995	1652.64
207	1.00874	1652.73
207.5	1.00834	1652.86
208	1.00842	1652.73
208.5	1.0088	1652.6
209	1.00812	1652.62
209.5	1.00765	1652.38
210	1.00637	1652.36
210.5	1.00767	1652.69
211	1.00613	1652.7
211.5	1.00661	1652.67
212	1.0062	1652.96
212.5	1.00621	1652.68
213	1.00755	1652.74
213.5	1.00778	1652.63
214	1.00675	1652.86
214.5	1.00811	1652.95
215	1.00889	1653.06
215.5	1.00879	1653.13
216	1.00832	1652.68
216.5	1.00885	1652.9
217	1.0072	1652.94
217.5	1.00587	1653.13
218	1.0041	1653.02
218.5	1.00359	1653.26
219	1.00258	1653.16
219.5	1.00392	1653.22
220	1.00395	1653.09
220.5	1.00365	1653.03
221	1.00224	1653.01
221.5	1.00403	1652.75
222	1.0045	1652.73
222.5	1.00454	1652.73
223	1.00512	1652.39
223.5	1.004	1652.47
224	1.004	1652.75
224.5	1.00445	1652.68
225	1.00482	1652.5
225.5	1.00578	1652.82
226	1.00518	1652.56
226.5	1.00372	1652.61
227	1.00309	1652.67
227.5	1.00345	1652.64
228	1.00337	1652.7
228.5	1.0031	1652.44
229	1.00447	1652.57
229.5	1.00409	1652.64
230	1.00438	1652.73
230.5	1.00576	1652.74
231	1.00576	1652.72
231.5	1.00653	1652.72
232	1.00741	1652.8
232.5	1.00771	1652.4
233	1.00707	1652.6
233.5	1.00742	1652.98
234	1.00864	1652.5
234.5	1.0084	1652.71
235	1.00937	1652.64
235.5	1.00852	1652.94
236	1.00968	1653.06
236.5	1.00882	1652.82
237	1.0099	1652.76
237.5	1.0096	1652.88
238	1.00889	1652.94
238.5	1.00811	1652.83
239	1.00677	1652.97
239.5	1.00793	1653.27
240	1.00839	1653.07
240.5	1.00888	1653.43
241	1.00983	1653.07
241.5	1.00994	1653.05
242	1.00649	1653.23
242.5	1.00708	1653.14
243	1.00735	1653.4
243.5	1.00724	1653.3
244	1.01007	1653.39
244.5	1.00908	1653.64
245	1.00969	1653.59
245.5	1.00942	1653.57
246	1.00769	1653.59
246.5	1.01075	1653.61
247	1.01286	1653.88
247.5	1.0097	1653.85
248	1.00684	1653.91
248.5	1.00745	1654.06
249	1.00645	1654.26
249.5	1.00616	1653.76
250	1.00517	1654.12
250.5	1.00502	1653.88
251	1.00537	1654.34
251.5	1.00574	1654.52
252	1.00504	1654.47
252.5	1.00575	1654.5
253	1.00259	1654.32
253.5	1.00321	1654.29
254	1.00433	1654.47
254.5	1.00373	1654.74
255	1.00539	1654.6
255.5	1.00532	1654.51
256	1.00312	1654.23
256.5	1.00222	1654.64
257	1.00472	1654.63
257.5	1.00538	1654.65
258	1.00629	1654.94
258.5	1.00643	1655.13
259	1.00885	1655.06
259.5	1.00472	1655.3
260	1.00484	1655.12
260.5	1.00416	1655.11
261	1.00528	1655.34
261.5	1.00404	1655.32
262	1.00765	1654.76
262.5	1.0084	1654.82
263	1.00807	1654.63
263.5	1.0098	1654.78
264	1.01152	1654.78
264.5	1.00932	1654.93
265	1.00933	1654.98
265.5	1.00923	1654.95
266	1.00756	1654.89
266.5	1.00849	1655.01
267	1.00779	1655.46
267.5	1.00918	1655.23
268	1.00993	1655.24
268.5	1.00779	1655.41
269	1.00916	1655.76
269.5	1.01021	1655.75
270	1.01126	1655.82
270.5	1.01088	1655.99
271	1.0104	1656.14
271.5	1.00807	1655.86
272	1.00636	1656.46
272.5	1.00257	1656.47
273	1.00388	1656.7
273.5	1.00499	1656.34
274	1.0037	1656.49
274.5	1.00221	1656.63
275	0.999396	1656.69
275.5	0.999103	1656.33
276	1.00075	1656.34
276.5	1.00005	1656.4
277	0.998495	1656.44
277.5	0.999454	1656.67
278	0.997535	1656.64
278.5	0.996633	1656.59
279	0.995798	1657.15
279.5	0.996161	1657.35
280	0.996882	1657.38
280.5	0.99742	1657.4
281	0.998358	1658
281.5	0.999087	1657.79
282	0.997632	1657.83
282.5	0.997528	1657.64
283	0.996607	1658.1
283.5	0.996532	1658.22
284	0.997422	1658.03
284.5	0.996559	1658.8
285	0.997037	1658.38
285.5	0.997369	1658.89
286	0.998357	1659.45
286.5	0.998739	1659.36
287	0.997967	1659.69
287.5	0.997874	1659.5
288	0.997678	1659.79
288.5	0.996529	1660.01
289	0.994372	1659.87
289.5	0.994864	1659.65
290	0.996223	1659.71
290.5	0.995442	1659.64
291	0.993409	1660.11
291.5	0.993289	1660.18
292	0.995181	1660.51
292.5	0.995153	1660.08
293	0.996518	1660.84
293.5	0.995781	1660.86
294	0.995304	1660.55
294.5	0.996462	1661.03
295	0.997804	1660.56
295.5	0.996741	1660.7
296	0.998837	1660.83
296.5	0.999212	1661.17
297	0.998136	1660.7
297.5	0.997776	1661.04
298	0.998289	1661.16
298.5	0.998442	1661.36
299	0.998252	1661.48
299.5	0.999044	1661.89
300	1.00061	1662.21

## Sheet: Sheet2
Fig. 6 (d)
Time (min)	Inverse of normalized fluorescence intensity of Flamindo2
0	1
0.5	1.00205
1	1.00428
1.5	1.00567
2.00002	1.00651
2.50002	1.00606
3.00002	1.00591
3.50002	1.00529
4.00002	1.00704
4.50002	1.00866
5.00003	1.00987
5.50003	1.00844
6.00003	1.00723
6.50003	1.00617
7.00003	1.00591
7.50003	1.00704
8.00005	1.00896
8.50005	1.01131
9.00005	1.0118
9.50005	1.01273
10	1.01554
10.5	1.01751
11.0001	1.01849
11.5001	1.01766
12.0001	1.01764
12.5001	1.01597
13.0001	1.01499
13.5001	1.01437
14.0001	1.01377
14.5001	1.01248
15.0001	1.01286
15.5001	1.01322
16.0001	1.01238
16.5001	1.01535
17.0001	1.01551
17.5001	1.01561
18.0001	1.01578
18.5001	1.0154
19.0001	1.0146
19.5001	1.01291
20.0001	1.01284
20.5001	1.01305
21.0001	1.01391
21.5001	1.01358
22.0001	1.01346
22.5001	1.01351
23.0001	1.01415
23.5001	1.01557
24.0001	1.01521
24.5001	1.0135
25.0001	1.01082
25.5001	1.00874
26.0001	1.00634
26.5002	1.00698
27.0002	1.00593
27.5002	1.00535
28.0002	1.00502
28.5002	1.00809
29.0002	1.01062
29.5002	1.00894
30.0002	1.00548
30.5002	1.00426
31.0002	1.0009
31.5002	0.999369
32.0002	1.00059
32.5002	1.00355
33.0002	1.0067
33.5002	1.00663
34.0002	1.00399
34.5002	1.00038
35.0002	0.996503
35.5002	0.995938
36.0002	0.993672
36.5002	0.994285
37.0002	0.994785
37.5002	0.997298
38.0002	0.999468
38.5002	1.00231
39.0002	1.00436
39.5002	1.00565
40.0002	1.0023
40.5002	0.99706
41.0002	0.994334
41.5002	0.991857
42.0002	0.991358
42.5002	0.991446
43.0002	0.992215
43.5002	0.994115
44.0002	0.996085
44.5002	0.998545
45.0002	0.999149
45.5003	0.995682
46.0003	0.989666
46.5003	0.98481
47.0003	0.984506
47.5003	0.986175
48.0003	0.989455
48.5003	0.992848
49.0003	0.995912
49.5003	0.998953
50.0003	0.999086
50.5003	0.996988
51.0003	0.992365
51.5003	0.985365
52.0003	0.982225
52.5003	0.98217
53.0003	0.983286
53.5003	0.98825
54.0003	0.992159
54.5003	0.994184
55.0003	0.996243
55.5003	0.992164
56.0003	0.985126
56.5003	0.980352
57.0003	0.976348
57.5003	0.977407
58.0003	0.979048
58.5003	0.983791
59.0003	0.988538
59.5003	0.994188
60.0003	0.992647
60.5003	0.986046
61.0003	0.980036
61.5003	0.976781
62.0003	0.97734
62.5003	0.980828
63.0003	0.983387
63.5003	0.98669
64.0003	0.990696
64.5003	0.987792
65.0003	0.983979
65.5003	0.978695
66.0003	0.97598
66.5003	0.97412
67.0003	0.97568
67.5004	0.978569
68.0004	0.980077
68.5004	0.984919
69.0004	0.988611
69.5004	0.990357
70.0004	0.985541
70.5004	0.981833
71.0004	0.974056
71.5004	0.969684
72.0004	0.968518
72.5004	0.975014
73.0004	0.981006
73.5004	0.989859
74.0004	0.992176
74.5004	0.986206
75.0004	0.978067
75.5004	0.971278
76.0004	0.966061
76.5004	0.9693
77.0004	0.970633
77.5004	0.978638
78.0004	0.989572
78.5004	0.992369
79.0004	0.988922
79.5004	0.983246
80.0004	0.971876
80.5004	0.967188
81.0004	0.962652
81.5004	0.964507
82.0004	0.970778
82.5004	0.97952
83.0004	0.989771
83.5005	0.988838
84.0005	0.983927
84.5005	0.973957
85.0005	0.964444
85.5005	0.958684
86.0005	0.959132
86.5005	0.964278
87.0005	0.974341
87.5005	0.983179
88.0005	0.98413
88.5005	0.977052
89.0005	0.965562
89.5005	0.960407
90.0005	0.956862
90.5005	0.957826
91.0005	0.957905
91.5005	0.957206
92.0005	0.960538
92.5005	0.969125
93.0005	0.979231
93.5005	0.983166
94.0005	0.97947
94.5005	0.971498
95.0005	0.961442
95.5005	0.956508
96.0005	0.953283
96.5005	0.952785
97.0005	0.954065
97.5005	0.956206
98.0005	0.957985
98.5005	0.957714
99.0005	0.964291
99.5005	0.969829
100.001	0.981408
100.501	0.986381
101.001	0.984869
101.501	0.979103
102.001	0.969924
102.501	0.961848
103.001	0.961231
103.501	0.961552
104.001	0.968949
104.501	0.978036
105.001	0.985087
105.501	0.986687
106.001	0.985979
106.501	0.979536
107.001	0.97438
107.501	0.969755
108.001	0.971217
108.501	0.974783
109.001	0.980188
109.501	0.981124
110.001	0.979251
110.501	0.975554
111.001	0.96834
111.501	0.964943
112.001	0.960058
112.501	0.962931
113.001	0.970909
113.501	0.978181
114.001	0.983313
114.501	0.981322
115.001	0.97462
115.501	0.968201
116.001	0.961389
116.501	0.960548
117.001	0.965639
117.501	0.973436
118.001	0.978145
118.501	0.977552
119.001	0.973674
119.501	0.968142
120.001	0.963011
120.501	0.956423
121.001	0.962064
121.501	0.972226
122.001	0.979894
122.501	0.980321
123.001	0.975828
123.501	0.97003
124.001	0.96161
124.501	0.954753
125.001	0.957641
125.501	0.967544
126.001	0.977057
126.501	0.980461
127.001	0.976026
127.501	0.967739
128.001	0.960492
128.501	0.953701
129.001	0.952988
129.501	0.955175
130.001	0.963322
130.501	0.97202
131.001	0.974719
131.501	0.971262
132.001	0.962147
132.501	0.958908
133.001	0.957346
133.501	0.957243
134.001	0.965822
134.501	0.973053
135.001	0.975696
135.501	0.969926
136.001	0.963341
136.501	0.954432
137.001	0.9529
137.501	0.955203
138.001	0.9601
138.501	0.972908
139.001	0.97413
139.501	0.969128
140.001	0.964253
140.501	0.960782
141.001	0.958383
141.501	0.959254
142.001	0.962999
142.501	0.966102
143.001	0.959959
143.501	0.957729
144.001	0.952201
144.501	0.953058
145.001	0.959587
145.501	0.962247
146.001	0.9663
146.501	0.966455
147.001	0.963832
147.501	0.960198
148.001	0.955527
148.501	0.954032
149.001	0.95578
149.501	0.959696
150.001	0.965029
150.501	0.964875
151.001	0.960507
151.501	0.957392
152.001	0.954455
152.501	0.951864
153.001	0.956494
153.501	0.964368
154.001	0.966254
154.501	0.964783
155.001	0.961163
155.501	0.962192
156.001	0.958384
156.501	0.953913
157.001	0.956061
157.501	0.963319
158.001	0.965213
158.501	0.967797
159.001	0.968183
159.501	0.959064
160.001	0.954037
160.501	0.951966
161.001	0.956874
161.501	0.95977
162.001	0.96447
162.501	0.968263
163.001	0.966158
163.501	0.963175
164.001	0.956993
164.501	0.957311
165.001	0.957612
165.501	0.962236
166.001	0.964639
166.501	0.963827
167.001	0.9625
167.501	0.957621
168.001	0.956421
168.501	0.959579
169.001	0.961243
169.501	0.96496
170.001	0.964343
170.501	0.960504
171.001	0.952582
171.501	0.95001
172.001	0.951385
172.501	0.948132
173.001	0.955404
173.501	0.959406
174.001	0.964642
174.501	0.963653
175.001	0.958428
175.501	0.957329
176.001	0.948957
176.501	0.947226
177.001	0.950927
177.501	0.956444
178.001	0.958449
178.501	0.962825
179.001	0.960111
179.501	0.956227
180.001	0.955343
180.501	0.947651
181.001	0.950188
181.501	0.951498
182.001	0.953836
182.501	0.958419
183.001	0.960387
183.501	0.959194
184.001	0.952195
184.501	0.955534
185.001	0.955515
185.501	0.959318
186.001	0.957959
186.501	0.951162
187.001	0.950658
187.501	0.952198
188.001	0.955601
188.501	0.95853
189.001	0.960893
189.501	0.958642
190.001	0.955788
190.501	0.954695
191.001	0.95395
191.501	0.949356
192.001	0.956918
192.501	0.958632
193.001	0.964289
193.501	0.964447
194.001	0.962774
194.501	0.957813
195.001	0.952808
195.501	0.952522
196.001	0.949395
196.501	0.952416
197.001	0.957219
197.501	0.961885
198.001	0.963847
198.501	0.960525
199.001	0.955841
199.501	0.950281
200.001	0.945975
200.501	0.947699
201.001	0.95124
201.501	0.957138
202.001	0.963265
202.501	0.965664
203.001	0.957755
203.501	0.954884
204.001	0.947811
204.501	0.944028
205.001	0.945533
205.501	0.945602
206.001	0.950946
206.501	0.9601
207.001	0.964489
207.501	0.96342
208.001	0.95779
208.501	0.958207
209.001	0.956045
209.501	0.950459
210.001	0.953442
210.501	0.957949
211.001	0.960973
211.501	0.963592
212.001	0.957827
212.501	0.950069
213.001	0.947849
213.501	0.946659
214.001	0.947239
214.501	0.951479
215.001	0.954492
215.501	0.95936
216.001	0.950864
216.501	0.945049
217.001	0.947695
217.501	0.952199
218.001	0.95662
218.501	0.955176
219.001	0.960807
219.501	0.961365
220.001	0.956119
220.501	0.949915
221.001	0.947971
221.501	0.946743
222.001	0.945432
222.501	0.946799
223.001	0.953092
223.501	0.960668
224.001	0.964702
224.501	0.962891
225.001	0.957157
225.501	0.956197
226.001	0.95023
226.501	0.943493
227.001	0.946517
227.501	0.954544
228.001	0.96184
228.501	0.966274
229.001	0.963316
229.501	0.958575
230.001	0.953263
230.501	0.942214
231.001	0.936062
231.501	0.933949
232.001	0.933029
232.501	0.941197
233.001	0.954186
233.501	0.969595
234.001	0.9734
234.501	0.965761
235.001	0.958925
235.501	0.954112
236.001	0.943422
236.501	0.938681
237.001	0.937067
237.501	0.939309
238.001	0.94383
238.501	0.952523
239.001	0.967098
239.501	0.964357
240.001	0.956971
240.501	0.945024
241.001	0.940244
241.501	0.939842
242.001	0.939761
242.501	0.942593
243.001	0.947665
243.501	0.952477
244.001	0.962038
244.501	0.963715
245.001	0.957672
245.501	0.946637
246.001	0.945329
246.501	0.94359
247.001	0.93933
247.501	0.937711
248.001	0.934769
248.501	0.936122
249.001	0.936173
249.501	0.935957
250.001	0.938639
250.501	0.947402
251.001	0.960936
251.501	0.966693
252.001	0.968548
252.501	0.959238
253.001	0.954396
253.501	0.943256
254.001	0.936663
254.501	0.938651
255.001	0.949072
255.501	0.961254
256.001	0.967831
256.501	0.967013
257.001	0.952561
257.501	0.941763
258.001	0.938286
258.501	0.934964
259.001	0.935378
259.501	0.935435
260.001	0.935031
260.501	0.939192
261.001	0.942191
261.501	0.952916
262.001	0.959237
262.501	0.964768
263.001	0.956097
263.501	0.946827
264.001	0.937589
264.501	0.935062
265.001	0.936208
265.501	0.9361
266.001	0.940994
266.501	0.947059
267.001	0.957085
267.501	0.96248
268.001	0.965644
268.501	0.96039
269.001	0.949684
269.501	0.939621
270.001	0.935299
270.501	0.941686
271.001	0.947402
271.501	0.959393
272.001	0.966424
272.501	0.961403
273.001	0.953262
273.501	0.940619
274.001	0.940605
274.501	0.94096
275.001	0.946463
275.501	0.951373
276.001	0.957228
276.501	0.95591
277.001	0.948334
277.502	0.939842
278.002	0.930169
278.502	0.928344
279.002	0.927344
279.502	0.927882
280.002	0.92937
280.502	0.935757
281.002	0.942101
281.502	0.955415
282.002	0.962452
282.502	0.960122
283.002	0.946853
283.502	0.938607
284.002	0.934199
284.502	0.930466
285.002	0.93046
285.502	0.931533
286.002	0.950506
286.502	0.962933
287.002	0.962883
287.502	0.95456
288.002	0.938082
288.502	0.932317
289.002	0.930213
289.502	0.927443
290.002	0.926984
290.502	0.939273
291.002	0.955021
291.502	0.9707
292.002	0.965843
292.502	0.954068
293.002	0.938055
293.502	0.931939
294.002	0.929444
294.502	0.934843
295.002	0.950251
295.502	0.964157
296.002	0.970664
296.502	0.957085
297.002	0.935298
297.502	0.931515
298.002	0.928345
298.502	0.928261
299.002	0.941613
299.502	0.958814
300.002	0.967791
300.502	0.95824
301.002	0.941293
301.502	0.933255
302.002	0.932699
302.502	0.930498
303.002	0.931214
303.502	0.94337
304.002	0.959313
304.502	0.970043
305.002	0.964413
305.502	0.94836
306.002	0.937166
306.502	0.931379
307.002	0.928466
307.502	0.92841
308.002	0.92953
308.502	0.93797
309.002	0.958063
309.502	0.973694
310.002	0.973684
310.502	0.956764
311.002	0.945587
311.502	0.941093
312.002	0.934313
312.502	0.929383
313.002	0.934217
313.502	0.948889
314.002	0.965611
314.502	0.96954
315.002	0.957135
315.502	0.941533
316.002	0.93659
316.502	0.931799
317.002	0.933949
317.502	0.945458
318.002	0.959818
318.502	0.966082
319.002	0.95983
319.502	0.94401
320.002	0.934142
320.502	0.93486
321.002	0.930817
321.502	0.929274
322.002	0.928221
322.502	0.933894
323.002	0.939561
323.502	0.948582
324.002	0.957648
324.502	0.958442
325.002	0.950053
325.502	0.944825
326.002	0.936071
326.502	0.932205
327.002	0.933595
327.502	0.941575
328.002	0.952183
328.502	0.96329
329.002	0.961679
329.502	0.954807
330.002	0.942505
330.502	0.934188
331.002	0.933038
331.502	0.93566
332.002	0.938935
332.502	0.950284
333.002	0.955432
333.502	0.954174
334.002	0.943646
334.502	0.938392
335.002	0.938094
335.502	0.932411
336.002	0.929658
336.502	0.928771
337.002	0.928596
337.502	0.929109
338.002	0.928272
338.502	0.928624
339.002	0.932139
339.502	0.932156
340.002	0.931343
340.502	0.932373
341.002	0.931887
341.502	0.935091
342.002	0.94998
342.502	0.960553
343.002	0.972031
343.502	0.969393
344.002	0.95754
344.502	0.940142
345.002	0.931545
345.502	0.928716
346.002	0.926669
346.502	0.930037
347.002	0.92964
347.502	0.933053
348.002	0.9342
348.502	0.937252
349.002	0.946636
349.502	0.961251
350.002	0.967281
350.502	0.964187
351.002	0.951661
351.502	0.940789
352.002	0.93193
352.502	0.929862
353.002	0.929535
353.502	0.928756
354.002	0.928338
354.502	0.935485
355.002	0.945479
355.502	0.954469
356.002	0.965356
356.502	0.962846
357.002	0.95202
357.502	0.944088
358.002	0.935892
358.502	0.933453
359.002	0.936642
359.502	0.944813
360.002	0.955422
360.502	0.957355
361.002	0.948652
361.502	0.94232
362.002	0.936031
362.502	0.932031
363.002	0.93258
363.502	0.932724
364.002	0.937903
364.502	0.944691
365.002	0.954531
365.502	0.953273
366.002	0.942866
366.502	0.939056
367.002	0.931868
367.502	0.929416
368.002	0.928727
368.502	0.930071
369.002	0.929154
369.502	0.92975
370.002	0.928792
370.502	0.931961
371.002	0.93251
371.502	0.936076
372.002	0.939166
372.502	0.949191
373.002	0.961689
373.502	0.966222
374.002	0.961639
374.502	0.947719
375.002	0.936944
375.502	0.932943
376.002	0.930417
376.502	0.930548
377.002	0.940947
377.502	0.955992
378.002	0.966612
378.502	0.965699
379.002	0.956798
379.502	0.945034
380.002	0.936693
380.502	0.934854
381.002	0.939114
381.502	0.949457
382.002	0.957872
382.502	0.958342
383.002	0.949817
383.502	0.939567
384.002	0.934504
384.502	0.933994
385.002	0.943189
385.502	0.950222
386.002	0.953791
386.502	0.94975
387.002	0.941413
387.502	0.937504
388.002	0.93305
388.502	0.930974
389.002	0.93152
389.502	0.932907
390.002	0.931745
390.502	0.9322
391.002	0.930261
391.502	0.931275
392.002	0.93531
392.502	0.94002
393.002	0.949606
393.502	0.961718
394.002	0.964457
394.502	0.959832
395.002	0.951192
395.502	0.939287
396.002	0.934167
396.502	0.93338
397.002	0.935324
397.502	0.94027
398.002	0.950494
398.502	0.96386
399.002	0.966431
399.502	0.959498
400.002	0.949023
400.502	0.938874
401.002	0.933528
401.502	0.935723
402.002	0.941075
402.502	0.952162
403.002	0.967254
403.502	0.970852
404.002	0.961902
404.502	0.95134
405.002	0.940934
405.502	0.937211
406.002	0.937961
406.502	0.942708
407.002	0.948705
407.502	0.953028
408.002	0.9554
408.502	0.952092
409.002	0.946103
409.502	0.942547
410.002	0.937244
410.502	0.934762
411.002	0.933923
411.502	0.940177
412.002	0.948735
412.502	0.958876
413.002	0.967747
413.502	0.963856
414.002	0.953676
414.502	0.93769
415.002	0.933453
415.502	0.932445
416.002	0.934959
416.502	0.944847
417.002	0.960818
417.502	0.97051
418.002	0.96388
418.502	0.953015
419.002	0.944685
419.502	0.938063
420.002	0.935248

## Sheet: Sheet3
Fig. 6 (f)
Time (min)	Inverse of normalized fluorescence intensity of Flamindo2
0	1
0.25	1.11427
0.5	1.29502
0.75	1.42329
1.00002	1.49076
1.25002	1.48369
1.50002	1.38128
1.75002	1.15743
2.00002	1.02929
2.25002	1.00128
2.50003	0.988388
2.75003	0.981326
3.00003	0.986376
3.25003	1.03185
3.50003	1.10742
3.75003	1.22409
4.00005	1.3794
4.25005	1.48586
4.50005	1.47014
4.75005	1.36091
5.00005	1.15958
5.25005	1.04665
5.50007	1.00865
5.75007	0.983848
6.00007	0.951147
6.25007	0.960898
6.50007	0.949365
6.75007	0.958769
7.00007	0.950799
7.25008	0.964856
7.50008	0.995947
7.75008	1.08265
8.00008	1.22572
8.25008	1.43364
8.50008	1.62348
8.7501	1.69197
9.0001	1.68616
9.2501	1.49726
9.5001	1.29827
9.7501	1.09179
10.0001	1.00858
10.2501	0.965582
10.5001	0.960857
10.7501	0.969589
11.0001	0.98006
11.2501	0.995959
11.5001	1.04747
11.7501	1.13067
12.0001	1.33142
12.2501	1.50275
12.5001	1.63399
12.7501	1.63899
13.0001	1.50883
13.2501	1.31822
13.5001	1.12414
13.7501	1.00423
14.0001	0.961903
14.2501	0.93352
14.5001	0.928408
14.7501	0.933649
15.0002	0.938358
15.2502	0.964188
15.5002	1.02081
15.7502	1.11796
16.0002	1.29022
16.2502	1.56472
16.5002	1.70536
16.7502	1.70064
17.0002	1.57358
17.2502	1.42629
17.5002	1.2847
17.7502	1.14974
18.0002	1.02029
