# Supplementary material for: Collective cell migration of Dictyostelium without cAMP oscillations at multicellular stages
Source: Commun Biol. 2019 Jan 24;2:34. doi: 10.1038/s42003-018-0273-6 (PMC6345914; doi:10.1038/s42003-018-0273-6)
Supplement: Supplementary file 18 — Supplementary Data 6 [file 42003_2018_273_MOESM18_ESM.xlsx]

## Sheet: Sheet1
Figure 7 (c)
	control	caffine treatment
Migration rate	0.290886	0.0835772
	0.280238	0.0701028
	0.323643	0.0903213
	0.248045	0.0621773
	0.257608	0.0529668
	0.220423	0.109651
	0.26792	0.0175177
	0.300121	0.0555364
	0.289209	0.129348
	0.26556	0.10599
	0.333209	0.0944421
	0.166853	0.0887935
	0.388107	0.0506161
	0.399489	0.0963114
	0.320925	0.0603029
	0.333935	0.102434
	0.490627	0.274912
	0.307043	0.11481
	0.170068	0.0627927
	0.308775	0.0625718
	0.216298	0.209761
	0.392287	0.0876948
	0.216957	0.099277
	0.334421	0.0863333
	0.380012	0.105522
	0.289285	0.0764897
	0.361464	0.172355
	0.520482	0.0420133
	0.227214	0.150947
	0.317256	0.0902205
	0.340406	0.126094
	0.275855	0.09073
	0.339043	0.136164
	0.31362	0.0930995
	0.499153	0.118062
	0.260742	0.0831358
average	0.312422	0.0986965
Standard deviation	0.0816443	0.0476266
